# Supplementary material for: Genome-Wide Identification of a Maize Chitinase Gene Family and the Induction of Its Expression by Fusarium verticillioides (Sacc.) Nirenberg (1976) Infection
Source: Genes (Basel). 2024 Aug 17;15(8):1087. doi: 10.3390/genes15081087 (PMC11353892; doi:10.3390/genes15081087)
Supplement: Supplementary file 1 [file genes-15-01087-s001.zip › Supplementary Tables.xlsx]

## Sheet: Table S1 
Table S1. Chitinase primers used in this study
Gene Id	Gene name	Synonyms	GH family	Forward primer	Reverse primer	Product size (bp)
Zm00001eb157820	chn1	Chitinase chem 1	18	AGGTCCTTTGAACCAGCAAC	TTAGCCGCCATGTTGCTTAC	70
Zm00001eb047940	chn17	Chitinase 17	18	GTGCACCTCAAAGTCAAAGC	TGAACTGGACACCGTTGAAG	140
Zm00001eb167340	chn27	Chitinase 27	18	ACGCGTACATGTTCCAGAAG	AGATCATGAGGCCACCGTAG	84
Zm00001eb250900	chn28	Chitinase 28	18	AATCAGGGCTCATCATCTCG	GATGTACTCCCGAAACAGGAAG	74
Zm00001eb168350	chn29	Chitinase 29	18	AAACAATCAGGGGTCCATCC	AGCTAACGAAGGCGTTGATG	124
Zm00001eb169950	chn34	Chitinase 34	18	AGCTACGAAACGCAATCAGG	AATGGGATGAGGTGGTGAAG	147
Zm00001eb317090	bk4	Brittle stalk4	19	TAGTTGCCACTTCGCTTTCC	AAGATCTCGCGGTTGTTGAG	90
Zm00001eb078740	chn11	Chitinase 11	19	TTGGCTCTTGGACTAGCACTC	CCGCGTGTAGAAATTCTTGC	147
Zm00001eb272090	chn2	Chitinase 2	19	ACCAGCTTCTCTCACGATCAC	GGCACAGCGAAGAATAAGG	81
Zm00001eb346860	chn21	Chitinase 21	19	CTACAAGCGCTACTGCGATG	CACACACACGTTTTCACTGC	122
Zm00001eb354540	chn23	Chitinase 23	19	CACCACCAACATCATCAACG	TGCTGAGCACAGTCCAAGTTAG	73
Zm00001eb078730	cta1	Chitinase A1	19	TCACCTCACACAACAAGCTG	TACTGGGTTCACAGCGAACTAC	84
Zm00001eb425600	ctb1	Chitinase B1	19	CAGTATGGCTATGGCAAAGG	ACAGCGCAGAGGAGTGATAG	84
Zm00001eb008880	exo2	Exochitinase 2	20	AAGCTGCCATGGACAGAAAC	TCGATACCGACTGTTCTTGC	82

## Sheet: Table S2
Table S2. Numbers of splice variants obtained from Ensembl Plants database
Gene id	Splice variant
	Number of splice variants	Transcript_ID	Residues (aa)
Zm00001eb157820	1	Zm00001eb157820_T001	295	GH18
Zm00001eb147120	1	Zm00001eb147120_T001	311
Zm00001eb147140	1	Zm00001eb147140_T001	299
Zm00001eb147150	1	Zm00001eb147150_T001	294
Zm00001eb147160	1	Zm00001eb147160_T001	307
Zm00001eb301490	1	Zm00001eb301490_T001	307
Zm00001eb047940	1	Zm00001eb047940_T001	308
Zm00001eb420850	1	Zm00001eb420850_T001	484
Zm00001eb283280	1	Zm00001eb283280_T001	368
Zm00001eb283260	1	Zm00001eb283260_T001	315
Zm00001eb167340	1	Zm00001eb167340_T001	301
Zm00001eb250900	1	Zm00001eb250900_T001	286
Zm00001eb168350	1	Zm00001eb168350_T001	286
Zm00001d041426	1	Zm00001d041426_T001	325
Zm00001eb358410	4	Zm00001eb358410_T001	430
		Zm00001eb358410_T002	362
		Zm00001eb358410_T003	358
		Zm00001eb358410_T004	361
Zm00001eb169950	2	Zm00001eb169950_T001	399
		Zm00001eb169950_T002	454
Zm00001eb301500	1	Zm00001eb301500_T001	312
Zm00001eb317090	1	Zm00001eb317090_T001	328	GH19
Zm00001eb332350	1	Zm00001eb332350_T001	285
Zm00001eb078740	1	Zm00001eb078740_T001	227
Zm00001eb272090	1	Zm00001eb272090_T001	261
Zm00001eb228500	1	Zm00001eb228500_T001	282
Zm00001eb346860	1	Zm00001eb346860_T001	357
Zm00001eb002620	3	Zm00001eb002620_T001	258
		Zm00001eb002620_T002	261
		Zm00001eb002620_T003	259
Zm00001eb354540	1	Zm00001eb354540_T001	311
Zm00001eb022500	1	Zm00001eb022500_T001	210
Zm00001eb228510	1	Zm00001eb228510_T001	193
Zm00001eb340820	1	Zm00001eb340820_T001	268
Zm00001eb078720	1	Zm00001eb078720_T001	278
Zm00001eb007850	1	Zm00001eb007850_T001	198
Zm00001eb270440	1	Zm00001eb270440_T001	96
Zm00001eb078730	1	Zm00001eb078730_T001	280
Zm00001eb425600	1	Zm00001eb425600_T001	281
Zm00001eb246640	1	Zm00001eb246640_T001	271
Zm00001eb272050	1	Zm00001eb272050_T001	379
Zm00001eb266300	3	Zm00001eb266300_T001	545	GH20
		Zm00001eb266300_T002	545
		Zm00001eb266300_T003	529
Zm00001eb008880	1	Zm00001eb008880_T001	599
Zm00001eb288150	1	Zm00001eb288150_T001	529
Zm00001eb365840	5	Zm00001eb365840_T001	320
		Zm00001eb365840_T002	525
		Zm00001eb365840_T003	496
		Zm00001eb365840_T004	525
		Zm00001eb365840_T005	525

## Sheet: Table S3 
Table S3. Motif consensus
Motif	Motif consensus
1	YYGRGPJQJSWNYNYGPAGQAIGFDGLGBPDLVAQDPVVAFKTALWFWMT
2	KREIAAFFAQVSHETTGGCYI
3	CPAKGFYTYDAFJAAAAAFPG
4	NPAQVNDRVGYYKRYCDQFGVDPGNNLTC
5	AGCPPCLCCSKFGYCGSTSDYC
6	AAAKHTGGIAVYWGRNKGEGTLREACDSGLYTFVIIAFLSVFGKGQTP
7	LYYQVLPLVQKAPNYGGIMJWDRYYDKRTGYSSAV
8	LDPSGGPCTGVGADIKHCQSKGIKVLLSIG
9	RPPGFGATTNIINGALECGGG
10	ALATGLFDYVWVQFYNNPDCT
11	GGASVARIVTDALLBGIDLH
12	JDTARHYLPVKVIKGVIDAMAFSKLNVLHWHIVDEQSFPJEIPSYPKLWN
13	RPPKPSCHDVITGQWTPSAAD
14	SYSYSERYTVEDALDIVRYAEKRGINVLAEIDVPGHAESWGIGYPELWPS
15	CTEPLDVSNDFTFEVIDGILSDFSKIFPFKFVHLGGDEVNTSCWSTTPHI
16	CDSSNTQWPCAPGKK
17	YGLSSEADARDVADYLWNAYL
18	EQQKLVLGGEVCMWGEZIDASDIQQTIWPRAAAAAERLWS
19	NWEETFNSFGDKLDPKTVVHNWLGPGVAPKVVAAGFRCIVSNQDKWYLDH
20	MTNGYLFREYIGAQFTGVQFSDVPINPGVEFHFILAFAIDY

## Sheet: Table S4 
Table S4. Subcelullar localization of maize chitinases
		Signal peptide	Subcelullar location
Protein	Lenght (aa)	Cleaving site	WoLF PSORT	Plant-mSubP	MULocDeep
Zm00001eb157820	295	Between pos. 26 and 27	Extracellular	Extracellular	Secreted	GH18
Zm00001eb147120	311	Between pos. 31 and 32	Chloroplast	Mitochondria	Secreted
Zm00001eb147140	299	Between pos. 26 and 27	Cytoplasmic	Endoplasmic	Secreted
Zm00001eb147150	294	Between pos. 25 and 26	Cytoplasmic	Extracellular	Secreted
Zm00001eb147160	307	Between pos. 34 and 35	Cytoplasmic	Mitochondria	Secreted
Zm00001eb301490	307	Between pos. 33 and 34	Extracellular	Extracellular	Secreted
Zm00001eb047940	308	Between pos. 28 and 29	Chloroplast	Extracellular	Secreted
Zm00001eb420850	484	Between pos. 23 and 24	Mitochondria	Plastid	Membrane
Zm00001eb283280	368		Chloroplast	Vacuole	Secreted
Zm00001eb283260	315	Between pos. 26 and 27	Chloroplast	Plastid	Secreted
Zm00001eb167340	301	Between pos. 26 and 27	Vacuole	Extracellular	Secreted
Zm00001eb250900	286		Cytoplasmic	Membrane	Cytoplasm
Zm00001eb168350	286		Cytoplasmic	Membrane	Cytoplasm
Zm00001d041426	325	Between pos. 22 and 23	Extracellular	Extracellular	Secreted
Zm00001eb358410	430		Mitochondria	Membrane	Secreted
Zm00001eb169950	399	Between pos. 24 and 24	Chloroplast	Endoplasmic	Secreted
Zm00001eb301500	312		Mitochondria	Plastid	Secreted
Zm00001eb317090	328	Between pos. 28 and 29	Extracellular	Extracellular	Secreted	GH19
Zm00001eb332350	285	Between pos. 25 and 26	Extracellular	Extracellular	Secreted
Zm00001eb078740	227	Between pos. 16 and 17	Extracellular	Extracellular	Secreted
Zm00001eb272090	261	Between pos. 23 and 24	Extracellular	Plastid	Secreted
Zm00001eb228500	282	Between pos. 20 and 21	Extracellular	Plastid	Secreted
Zm00001eb346860	357	Between pos. 54 and 55	Extracellular	Extracellular	Secreted
Zm00001eb002620	258	Between pos. 24 and 25	Extracellular	Extracellular	Secreted
Zm00001eb354540	311	Between pos. 31 and 32	Chloroplast	Extracellular	Secreted
Zm00001eb022500	210		Extracellular	Extracellular	Secreted
Zm00001eb228510	193	Between pos. 21 and 22	Extracellular	Extracellular	Secreted
Zm00001eb340820	268	Between pos. 21 and 22	Extracellular	Extracellular	Secreted
Zm00001eb078720	278	Between pos. 28 and 29	Chloroplast	Extracellular	Secreted
Zm00001eb007850	198	Betwenn pos. 23 and 24	Cytoplasmic	Extracellular	Secreted
Zm00001eb270440	96	Between pos. 24 and 25	Extracellular	Membrane	Secreted
Zm00001eb078730	280	Between pos. 25 and 26	Extracellular	Extracellular	Secreted
Zm00001eb425600	281	Between pos. 33 and 34	Extracellular	Extracellular	Secreted
Zm00001eb246640	271	Between pos. 25 and 26	Extracellular	Extracellular	Secreted
Zm00001eb272050	379		Cytoplasmic	Plastid	Secreted
Zm00001eb266300	545	Between pos. 34 and 35	Chloroplast	Vacuole	Secreted	GH20
Zm00001eb008880	599	Between pos. 24 and 25	Chloroplast	Extracellular	Secreted
Zm00001eb288150	529	Between pos. 26 and 27	Nucleus	Plastid	Secreted
Zm00001eb365840	525	Between pos. 24 and 25	Extracellular	Extracellular	Secreted

## Sheet: Table S5 
Table S5. Cis-regulatory element in 2.0 kb upstream sequence of maize chitinase genes
		DEVELOPMENT RELATED ELEMENT	GH18																	GH19																		GH20				TOTAL
Cis Name	Sequence	Function Annotation	Zm00001eb157820	Zm00001eb147120	Zm00001eb147140	Zm00001eb147150	Zm00001eb147160	Zm00001eb301490	Zm00001eb047940	Zm00001eb420850	Zm00001eb283280	Zm00001eb283260	Zm00001eb167340	Zm00001eb250900	Zm00001eb168350	Zm00001d041426	Zm00001eb358410	Zm00001eb169950	Zm00001eb301500	Zm00001eb317090	Zm00001eb332350	Zm00001eb078740	Zm00001eb272090	Zm00001eb228500	Zm00001eb346860	Zm00001eb002620	Zm00001eb354540	Zm00001eb022500	Zm00001eb228510	Zm00001eb340820	Zm00001eb078720	Zm00001eb007850	Zm00001eb270440	Zm00001eb078730	Zm00001eb425600	Zm00001eb246640	Zm00001eb272050	Zm00001eb266300	Zm00001eb008880	Zm00001eb288150	Zm00001eb365840
AAGAA-motif	GAAAGAA/GGTAAAGAAA	cis-element involved in secondary xylem development	1	1		1	1		2			1			4	1	3		1	3	2		1				1	1	1	1	1		3	1		2	1	1		1	3	39
CAT-box	GCCACT	cis-acting regulatory element related to meristem expression					1			1			1	3				1		1		1				1		1		2	1	1	1	1	1	2		1	1	1		23
CCGTCC-box	CCGTCC	cis-acting regulatory element related to meristem specific activation		4	1	1		10		4		1		2			1	1	1						2				3	4		2		2		1		1		1		42
GCN4-motif	TGAGTCA	cis-regulatory element involved in endosperm expression												1				2					1		1		1										1					7
HD-Zip1	CAAT(A/T)ATTG	cis-element involved in differentiation of the palisade mesophyll cells											1						2							1																4
RY-element	CATGCATG	cis-acting regulatory element involved in seed-specific regulation		1				1					1										1				5				2											11
motif I	gGTACGTGGCG	cis-acting regulatory element root specific																													1											1
			1	6	1	2	2	11	2	5	0	2	3	6	4	1	4	4	4	4	2	1	3	0	3	2	7	2	4	7	5	3	4	4	1	5	2	3	1	3	3
		HORMONE RELATED ELEMENT
ABRE	ACGTG	cis-acting element involved in the abscisic acid responsiveness	3	4	5	3	2	9	2	6	1	4	3	1	2	4	2	5	1	4	4	6	6	5	3	5	4	7		7	11	10	1	9	3	7	6	2		9	5	171
AuxRR-core	GGTCCAT	cis-acting regulatory element involved in auxin responsiveness		1		1		1	1						1												1		1	1						2		1				11
CGTCA-motif	CGTCA	cis-acting regulatory element involved in the MeJA-responsiveness	4		4		3	3	1	2	1	7	4	1	2	2	1	4		2	2	3	1	1		4	2	3	3	2	3	4	3	5	4	4	4	4	4	2	3	102
ERE	ATTTCATA	ethylene-responsive element				2		2				2					1	2		1	1	1			1			2		1			1					1			1	19
GARE-motif	TCTGTTG	gibberellin-responsive element			2		1														1		1													1					1	7
MYC	CATTTG/CATTTG	Myc recognition element (jasmonate signaling)	7	2	6	4	2	3	6	4	3	3	5	8	3	2	1	6	2	8	8	3	3	9		4	8	1	1		4	1	4	2	6	6	2	1	7	4	1	150
P-box	CCTTTTG	gibberellin-responsive element				1									1							1	1												1		1	1		1	1	9
TACT-box	TATCCCA	cis-acting element involved in gibberellin-responsiveness		1																		1													1							3
TCA	TCATCTTCAT/TCAGAAGAGG	cis-acting element involved in salicylic acid responsiveness				3	1	1													1		1					1		1	2		1			1		1			1	15
TCA-element	CCATCTTTTT	cis-acting element involved in salicylic acid responsiveness	1	1	1	1	1							1		1		1			2		2					1			1	1		1				1			1	18
TGA-element	AACGAC	auxin-responsive element	1			1	1	1	3		1	1	2			1	2	1				1	1		1		2	1	1		1			2					1	1	2	29
TGACG-motif	TGACG	cis-acting regulatory element involved in the MeJA-responsiveness	4	4	4		3	3	1	2	1	7	4	1	2	2	1	4		2	2	3	1	1		4	2	3	3	2	3	4	3	5	4	4	4	4	4	2	3	106
as-1	TGACG	methyl jasmonate responsive and pathogen-inducible cis element	4	4	4		3	3	1	2	1	7	4	1	2	2	1	4		2	2	3	1	1		4	2	3	3	2	3	4	3	5	4	4	4	4	4	2	3	106
			24	17	26	16	17	26	15	16	8	31	22	13	13	14	9	27	3	19	23	22	18	17	5	21	21	22	12	16	28	24	16	29	23	29	21	20	20	21	22
		DEFENSE RELATED ELEMENTS
AT-rich sequence	TAAAATACT	element for maximal elicitor-mediated activation (2 copies)																			1						1											1				3
NON	CAACGGCCACG	cis-acting involved in pathogenesis								1																					1		1	1								4
TC-rich repeats	GTTTTCTTAC	cis-acting element involved in defense and stress responsiveness			1					1		1		1	1	2					1		2		1			1			2									1		15
W-box	TTGACC	cis-regulatory element involved in recongnizing WRKY transcription factors		1			1	1		1			1	1	3	1		1	1		2	2	2			3	1							1	2		3			2	1	31
BoxS	AGCCACC	elicitation; wounding and pathogen responsiveness						1																1					3													5
			0	1	1	0	1	2	0	3	0	1	1	2	4	3	0	1	1	0	4	2	4	1	1	3	2	1	3	0	3	0	1	2	2	0	3	1	0	3	1
		ABIOTIC STRESS RELATED ELEMENTS
3-AF1 binding site	TAAGAGAGGAA	light responsive element			1									1																										1	1	4
AE-box	AGAAACAA	part of a module for light response		1		1			1				1							1					1	1		1					1			1	1			1	1	13
AP-1	TGAGTTAG					1									1																											2
ARE	AAACCA	cis-acting regulatory element essential for the anaerobic induction	1	4		4	1		2	2	5	1	1	5	1	4		4	1		3	3			3		5	2		1	2	1	2	1	3		1	2	1		5	71
ATC-motif	AATCTAATCC	part of a conserved DNA module involved in light responsiveness	1															1									1					1										4
ATCT-motif	AATCTAATCC	part of a conserved DNA module involved in light responsiveness									1		1					1	1						1	1			1													7
Box II	CCACGTGGC	part of a light responsive element	1			1												1														2		1							1	7
Box4	ATTAAT	part of a conserved DNA module involved in light responsiveness				1	2	1	1		2		2	2	2	1	1		1	4	2	1	2			2		6		2	2			2	2		6				1	48
CCAAT-box	CAACGG	MYBHv1 binding site		1			1	2		2	1		1	2	1		6		1					2						2	1		2	1	1	3						30
DRE core	GCCGAC	dehydration responsive element	2	2	1		1	1		4					1	2	2		1	1		2		4	3	1		1			3	5		1	1	3	1	2	1	1		47
G-box	TACGTG/GCCACGTGG/CACGTC	cis-acting regulatory element involved in light responsiveness	2	5	6	5	2	9	3	10	1	4	3	2	2	5	1	3	1	4	6	7	4	4	3	4	4	7	1	7	10	12	2	9	5	8	7	1	2	9	4	184
GA-motif	ATAGATAA	part of a light responsive element					1					1			1																				3			1				7
GATA-motif	AAGGATAAGG	part of a light responsive element	1				1	1	1			1	1	1	1	1	1			1		2			2	1					1		2	1					1	1	2	24
GTGGC-motif	CAGCGTGTGGC	part of a light responsive element																							1													1				2
GC-motif	CCCCCG	enhancer-like element involved in anoxic specific inducibility				1	1			2									3	1	2			1	1	1			1		1	2							1			18
GT1-motif	GGTTAA	light responsive element		1	1	1	2	2				2	4	2		2		4			3						2	1					1		1	3	2	1		1		36
Gap-box	CAAATGAA(A/G)A	part of a light responsive element			1												1																									2
LTR	CCGAAA	cis-acting element involved in low-temperature responsiveness				2			1	1		1			11	2	1				2	1	1			1		3	1	10	2	1	1		3	1	4			1		51
MRE	AACCTAA	MYB binding site involved in light responsiveness				1		1						1							1						1		2		1								1			9
MBS	CAACTG	MYB binding site involved in drought-inducibility			1		2	1	2			5		2				3	11			2		1		2	2			1		1			1					1		38
STRE	AGGGG	cis-element involved in general stress	3	3	5	2		6	4	2	5	1	12	7	2	1	4	2	5	3	5	2	1		5	1	2	3	5	5	4	4	3	2	4	2	2	8	4	2		131
SP1	GGGCGG	light responsive element			1			1		4	1			1	3	1			2		2	1			1			1	3	6	1	1		2	1		1		4	1		39
TCC-motif	TCTCCCT	part of a light responsive element		1	1				1				1					1	2	3			1				1		1				1									14
TCT-motif	TCTTAC	part of a light responsive element	1	1	1	1			1		1	2			2										1	1					1				2	1	1		1	1	1	20
WRE3	CCACCT	wound responsive element	1		2	1				2	1	2	1	1			2	2	1	1		1		4				1	3		1			1	2		2		1	1	1	35
chs-CMA2a	TCACTTGA	part of a light responsive element																															1									1
chs-CMA1a	TTACTTAA													1				1																					1			3
WUN-motif	AAATTACTA	wound-responsive element								1		2	1						2	1		1								3		1			1				1	1		15
			13	19	21	22	14	25	17	30	18	22	29	28	28	19	19	23	32	20	26	23	9	16	22	16	18	26	18	37	30	31	16	21	30	22	28	16	19	22	17
		PROMOTER ELEMENTS
A-box	CCGTCC	cis-acting regulatory element		4	1	1		10		4		1		2			1	1	1						2				2	4		2		2		1		1		1		41
AT-TATA box	TATATA		2	6	2	3	3		2		5		6		4	3	1		54	4	2	1	1	1	2	4	2	8	2	3	3	2	1	5	6		2	1	2	5	8	156
CAAT-box	CCAAT/CAAT	common cis-acting element in promoter and enhancer regions	30	26	26	32	26	27	37	12	35	24	35	21	29	9	26	29	30	41	29	20	13	7	15	24	16	27	20	23	14	20	36	24	33	21	30	22	18	21	14	942
TATA-box	TATA/TATACA	core promoter element around -30 of transcription start	15	29	23	30	20	17	31	13	65	34	58	22	45	18	33	7	141	39	13	29	28	13	26	28	27	54	20	28	20	22	31	35	39	15	32	36	14	31	40	1221
			47	65	52	66	49	54	70	29	105	59	99	45	78	30	61	37	226	84	44	50	42	21	45	56	45	89	44	58	37	46	68	66	78	37	64	60	34	58	62

## Sheet: Table S6 
Table S6. Abiotic stress transcriptome data obtained from MaizeGDB database used in this study
Gene		Control seedling		Cold		Heat		Salt		UV			Leaf control_T0		Drought-Salt_T0		Drought_T0		Salt_T0		Leaf control_T7		Drought-Salt_T7		Drought_T7		Salt_T7
	Family	Sample	Log2 ratio	Sample	Log2 ratio	Sample	Log2 ratio	Sample	Log2 ratio	Sample	Log2 ratio		Sample	Log2 ratio	Sample	Log2 ratio	Sample	Log2 ratio	Sample	Log2 ratio	Sample	Log2 ratio	Sample	Log2 ratio	Sample	Log2 ratio	Sample	Log2 ratio
Zm00001eb157820	GH18	0.869756	-0.201317	0.917231	0.0766739	0.679811	-0.355477	17.2286	4.30805	46.9546	5.75451		1.44374	0.529813	6.03172	2.06276	15.8811	3.45942	4.43175	1.61806	2.78069	1.47544	3.40612	0.292691	5.70664	1.0372	3.6327	0.3856
Zm00001eb147120		0.868943	-0.202667	1.74519	1.00605	0.182405	-2.25212	1.42021	0.708771	2.76423	1.66954		1.72133	0.783523	0.745661	-1.20693	1.03208	-0.737974	1.37715	-0.321832	1.61486	0.691414	1.81771	0.170712	2.43549	0.592801	1.28743	-0.32692
Zm00001eb147140		0	-4.87235	0	-4.87235	0	-4.87235	0	-4.87235	0	-4.87235		0.203178	-2.29918	0	-2.29918	0.0308021	-2.72165	0	-2.29918	0.155801	-2.68223	0.22161	0.508326	0.16851	0.113134	0.0932174	-0.741029
Zm00001eb147150		0.248932	-2.00618	0.0747067	-1.73644	0.010096	-4.62389	0	-2.00618	0	-2.00618		0.223902	-2.15906	0.0232513	-3.26749	0.149745	-0.580363	0.0266238	-3.07208	0.581924	-0.781097	0.150871	-1.94751	0.23183	-1.32776	0.270947	-1.10282
Zm00001eb147160		0	0	0	0	0	0	0	0	0	0		0.024095	-5.37512	0	-5.37512	0.0836103	1.79495	0	-5.37512	0.157784	-2.66397	0.031833	-2.30936	0.17083	0.11461	0.0484165	-1.70438
Zm00001eb301490		0.128283	-2.96259	0.146088	0.187499	0.602678	2.23205	22.3934	7.4476	2.39743	4.22408		0.635903	-0.65312	1.84209	1.53447	4.64863	2.86992	1.32901	1.06347	0.649247	-0.623161	0.894587	0.462454	0.683818	0.074845	1.33411	1.03904
Zm00001eb047940		0.097165	-3.36342	0	-3.36342	0.132085	0.442957	0	-3.36342	0	-3.36342		0.0870222	-3.52247	0.075983	-0.195708	0.0313847	-1.47133	0.0467817	-0.89544	0.0543015	-4.20286	0.0262566	-1.04831	0	-4.20286	0.0169255	-1.68179
Zm00001eb420850		2.11257	1.079	0.436882	-2.27369	0.122013	-4.11389	1.08206	-0.965221	2.71099	0.359818		1.88278	0.912861	0.713563	-1.39975	0.775374	-1.2799	1.78164	-0.0796547	0.827858	-0.272546	1.41644	0.77481	1.18256	0.514463	1.1117	0.425312
Zm00001eb283280		0.113283	-3.142	0.0851834	-0.411283	0.096575	-0.230206	0.191592	0.75811	6.43896	5.82883		0.201128	-2.31381	0.0828364	-1.27978	0.0633541	-1.6666	0.114	-0.81908	0.0786244	-3.66888	0.0417471	-0.913303	0.192946	1.29514	0.0427432	-0.879284
Zm00001eb283260		0.164022	-2.60804	0.030524	-2.42587	1.90364	3.5368	1.62186	3.30569	0	-2.60804		0.187503	-2.41501	0.181806	-0.0445139	0.180079	-0.0582877	0.0679977	-1.46336	0.282271	-1.82485	0.195446	-0.530309	0.145045	-0.96058	0.060747	-2.2162
Zm00001eb167340		0.0596581	-4.06714	0.048251	-0.30616	0.0909425	0.608236	2.18976	5.19791	0.17398	1.54413		0.0522434	-4.25861	0.0354393	-0.5599	0.144744	1.47018	0.109963	1.0737	0.144112	-2.79474	0.0231307	-2.6393	0	-2.79474	0.0236826	-2.60528
Zm00001eb250900		0.00863967	-6.85481	0.0109548	0.34252	0	-6.85481	0	-6.85481	0	-6.85481		0	0	0	0	0	0	0.0252692	-5.30648	0	0	0	0	0	0	0	0
Zm00001eb168350		0.124104	-3.01037	0.0546088	-1.18435	0.0857286	-0.533706	2.43563	4.29467	4.82957	5.28227		0.019321	-5.69369	0.102933	2.41346	0.0975558	2.33606	0	-5.69369	0.0791855	-3.65862	0.057668	-0.457465	0.0314308	-1.33306	0.254022	1.68165
Zm00001d041426		0	0	0	0	0	0	0	0	0	0		0	0	0	0	0	0	0	0	0	0	0	0	0	0	0	0
Zm00001eb358410		2.72209	1.44471	1.23745	-1.13735	1.07768	-1.33679	2.48202	-0.1332	3.8185	0.488291		2.97765	1.57417	3.2323	0.118385	3.64498	0.291737	3.50032	0.233313	2.80248	1.4867	2.6835	-0.0625866	2.16556	-0.37196	3.08433	0.138257
Zm00001eb169950		2.33539	1.22367	0.576827	-2.01746	0.172834	-3.75621	0.486052	-2.26448	2.68737	0.202529		4.45336	2.1549	1.95135	-1.19042	1.37342	-1.69713	3.73065	-0.255469	2.78341	1.47685	3.42268	0.298276	3.81867	0.456221	3.63804	0.386313
Zm00001eb301500		0.134753	-2.89161	0.116144	-0.214394	1.0845	3.00864	16.7977	6.96181	21.478	7.3164		0.84396	-0.244753	0.938041	0.152476	3.02583	1.84209	0.859048	0.025565	0.372951	-1.42294	0.91296	1.29157	0.936447	1.32821	0.573419	0.620604
Zm00001eb317090	GH19	26.8639	4.7476	14.9416	-0.846337	16.0113	-0.746581	14.2769	-0.911986	31.4343	0.226671		50.8717	5.66879	42.9956	-0.242673	42.2434	-0.268136	49.2456	-0.0468671	53.5377	5.74248	51.0012	-0.0700254	42.6878	-0.32673	50.8143	-0.075322
Zm00001eb332350		0	0	0	0	0	0	0	0	0	0		0	0	0	0	0	0	0	0	0	0	0	0	0	0	0	0
Zm00001eb078740		0	0	0	0	0	0	0	0	0	0		0.00315367	-8.30875	0.0124492	1.98095	0.0072245	1.19587	0.00705338	1.16128	0.00280214	-8.47926	0	-8.47926	0	-8.47926	0.00779225	1.47551
Zm00001eb272090		26.8639	4.7476	14.9416	-0.846337	16.0113	-0.746581	14.2769	-0.911986	31.4343	0.226671		0.098443	-3.34457	0.320205	1.70164	0.0428123	-1.20126	0.103377	0.0705617	0.364452	-1.4562	0.0539452	-2.75616	0.0588035	-2.63175	0.0307846	-3.56545
Zm00001eb228500		0	0	0	0	0	0	0	0	0	0		0	0	0	0	0	0	0.0264846	-5.2387	0	0	0	0	0	0	0	0
Zm00001eb346860		0.335251	-1.57669	0.601338	0.842937	0.165624	-1.01733	0.921487	1.45872	2.84114	3.08316		1.02728	0.0388252	0.91199	-0.171736	0.927171	-0.147919	0.89952	-0.191597	0.813218	-0.298285	0.959419	0.238518	0.960137	0.239598	0.74529	-0.125841
Zm00001eb002620		2.84861	1.51026	2.58854	-0.138119	1.19465	-1.25367	2.66023	-0.0987088	3.27197	0.1999		11.376	3.50792	15.6884	0.463704	14.5729	0.357292	18.0593	0.666752	19.8183	4.30876	11.9674	-0.727725	16.0042	-0.308383	13.8898	-0.512812
Zm00001eb354540		0	0	0.00738477	-7.08123	0	0	0	0	0	0		0.0165409	-5.91782	0	-5.91782	0	-5.91782	0.0194678	0.235056	0	0	0	0	0.053816	-4.21582	0	0
Zm00001eb022500		0.0738563	-3.75913	0.108317	0.552464	0.0600161	-0.299372	0.236334	1.67803	0	-3.75913		0.247847	-2.01248	0.0901185	-1.45955	0.074446	-1.73518	0.171984	-0.52718	0.430865	-1.21469	0.35177	-0.292603	0.204836	-1.07277	0.0802965	-2.42383
Zm00001eb228510		0.0098469	-6.66611	0	-6.66611	0.0091184	-0.110889	0	-6.66611	0	-6.66611		0.203784	-2.29489	0.712979	1.80682	0.675581	1.72909	0.743995	1.86825	0.61578	-0.699514	0.289978	-1.08647	0.584111	-0.0761713	0.37964	-0.697782
Zm00001eb340820		0	0	0	0	0	0	0	0	0	0		0	0	0	0	0	0	0	0	0	0	0	0	0	0	0	0
Zm00001eb078720		0	0	0	0	0	0	0.0916647	-3.44749	0	0		0	0	0	0	0	0	0.0213609	-5.54888	0.0444664	-4.49114	0	0	0	0	0.0309133	-5.01563
Zm00001eb007850		0	0	0	0	0	0	0	0	0	0		0	0		0	0	0	0	0	0	0	0	0	0	0	0	0
Zm00001eb270440		0	0	0	0	0	0	0	0	0	0		0	0	0.11987	-3.06046	0	0	0.247961	-2.01182	0.128498	-2.96018	0.312951	1.28419	0	-2.96018	0	-2.96018
Zm00001eb078730		3.60769	1.85107	2.0997	-0.780889	0.260781	-3.79016	6.28492	0.80082	4.99979	0.470793		3.31426	1.72868	4.52034	0.447747	5.96827	0.848628	5.67783	0.776656	3.19064	1.67385	2.72004	-0.230218	3.27355	0.0370079	3.17137	-0.00873962
Zm00001eb425600		0.0096071	-6.70168	0.00390617	-1.29835	0.0693723	2.85219	2.87647	8.22598	0	-6.70168		0.164466	-2.60413	0.0801083	-1.03777	0.328879	0.999764	0.269107	0.710384	0.059798	-4.06376	0.130646	1.12749	0.0142411	-2.07003	0.226001	1.91816
Zm00001eb246640		2.03082	1.02206	10.142	2.32021	3.77386	0.89398	0.463044	-2.13284	5.04414	1.31255		6.31801	2.65947	8.36834	0.405473	15.3333	1.27913	11.2631	0.834062	8.54634	3.09531	6.99807	-0.288351	10.1252	0.244571	10.3835	0.28091
Zm00001eb272050		0.116805	-3.09783	0.0642524	-0.862276	0.0180501	-2.69402	0.494985	2.08329	7.33534	5.97269		0.645864	-0.630697	0.911547	0.497086	0.822978	0.349623	0.773886	0.260889	0.418299	-1.25739	0.319667	-0.387962	0.356552	-0.230419	0.254743	-0.715493
Zm00001eb266300	GH20	14.4514	3.85314	9.59206	-0.591296	4.41417	-1.711	11.1436	-0.374994	18.0018	0.316932		14.7513	3.88277	13.7766	-0.0986188	13.3698	-0.141865	13.7027	-0.106373	13.0184	3.70248	14.9173	0.19643	11.9739	-0.120654	14.8688	0.19174
Zm00001eb008880		1.83116	0.872758	1.0124	-0.854974	0.733881	-1.31914	1.40037	-0.38695	2.34134	0.354577		0.704561	-0.505203	0.464527	-0.600962	0.777971	0.142992	0.843718	0.260036	0.680497	-0.555338	0.669503	-0.0234993	0.483271	-0.493757	0.520415	-0.386929
Zm00001eb288150		10.5856	3.40403	9.20062	-0.202301	5.2232	-1.0191	8.01877	-0.40065	14.764	0.479981		15.0516	3.91184	15.7465	0.0651237	12.2976	-0.291535	16.5343	0.135554	13.6086	3.76645	14.385	0.0800496	12.5639	-0.115233	14.6357	0.104979
Zm00001eb365840		0.557617	-0.842654	0.26231	-1.088	0.177167	-1.65417	0.272213	-1.03454	0.444386	-0.327461		2.46034	1.29886	1.80487	-0.446963	1.33378	-0.883332	1.66134	-0.566512	1.65024	0.72268	0.949359	-0.797655	1.1675	-0.499256	1.46909	-0.167758

## Sheet: Table S7
Table S7. Transcription factor sites identification in maize chitinase promoter regions
Gene	Family	AP2/ERF	B3	BBR-BPC	bHLH	bZIP	C2H2	Dof	G2-like	GATA	HD-ZIP	LBD	MIKC_MADS	MYB	MYB related	NAC	TALE	TCP	WRKY	TOTAL
Zm00001eb157820	GH18	17	5	4	1	2	9	5	3	5			3	8		8	1		5	59
Zm00001eb147120		31	3	20	7	14	2	10	15	2	3	13	15	11		1	3		14	133
Zm00001eb147140		62	4	7	3	8	10	3	2		8	2	8	3		6	4		10	78
Zm00001eb147150		2	1	2	4	1	11	22	6	1	7		25	20		3		1		104
Zm00001eb147160		8	3	8	5	18	12	5	11		4		20	2		11	1			100
Zm00001eb301490		51	3		17		11	2	2	2	6		1	6		7	2		1	60
Zm00001eb047940		7	1	4	5	2	8	14	13	6	6		21	6	10	9	1		2	108
Zm00001eb420850		162	3		15	13	15	11	10	1		16	6	6		33	9	5	10	153
Zm00001eb283280		3	2	16	4	4	22	7	13	1	12		31	8	5	27	5	1	10	168
Zm00001eb283260		8	4	2	11	20	10	3	3	3	14	3	6	9	6	2		5	3	104
Zm00001eb167340		7	7	19	22	1	9	2	2	7	13	1	4	8	6			13	4	118
Zm00001eb250900		74		12	3	15	10	1	1	3	11	5	15	15	7		5	18	5	126
Zm00001eb168350		13	5	6	4	6	19	7	2	4	14	1	9	8	3	2	2	1	17	110
Zm00001d041426		4	5			10	4	4	10		4	3	3	9	5	1	3		1	62
Zm00001eb358410		18	1	14	1	12	3		1		6	6	18	25	1	1	6	17		112
Zm00001eb169950		7	5		6	11	16	14	9	7	8	4	13	30	7	5	8	2	16	161
Zm00001eb301500		260		8			7		6		13	25	12	24	2		17		4	118
Zm00001eb317090	GH19	21	3	9	3	3	10	17	8	2	9	5	13	23	3	22	3			133
Zm00001eb332350		103	1	9		1	16	1	3	20	16	18	5	27	1	13	4	3	1	139
Zm00001eb078740		30	4	1	15	8	7	5	3	5	5	1	5	9	1	2	3	1	17	92
Zm00001eb272090		9	6	2	4	2	5	2	5	1	5	1	2	14	8			1	15	73
Zm00001eb228500		103	1	15	16	1	7		2	10	1	13		26	5	5	26	10		138
Zm00001eb346860		4	2	1	16	3	7	4	6		4	1	2	4	3	10	2	2		67
Zm00001eb002620		22	6		2	1	5	4	11	13	10	13		14	8	2	1	3	25	118
Zm00001eb354540		15	21		20	1	14	4	3	3	2	4	9	7	8	3	1	2	44	146
Zm00001eb022500		105	1	1	8	6	15	12	4	1	8	16	10	1	2	11	3	3	6	108
Zm00001eb228510		108	1	10			6	2	3	4	1	9	5	23	5	3	5	10	2	89
Zm00001eb340820		277	1	12	21	11	6	8			8	20	6	5	1	1	19	1	2	122
Zm00001eb078720		67	13		14	2	2	3	3	2	3	14	6	3	1	3	7	2		78
Zm00001eb007850		53	8	11	24	38	23	4	3		7	8	6	11	1	15	6	1	5	171
Zm00001eb270440		2	1	20	1	1	9	4	9	5	7	1	11	6	7	13	2		32	129
Zm00001eb078730		70	10	4	9	17	2	10	2	1	4	8	10	13	4	27	1	1	15	138
Zm00001eb425600		7	5		8	28	12	7	1	3	5		4	5	3	25	3		16	125
Zm00001eb246640		22	2	2		4	9	2	3	1	1	1	1	3		6	3	2	23	63
Zm00001eb272050		1	1	1	1	9	5		2	2	10	3	4	20	5	6			3	72
Zm00001eb266300	GH20	31	4	25		7	13	11	3	17	9	2	15	17	1	5	5	2	1	137
Zm00001eb008880		31	2	15	2	2	17	4		18		5	7	9	2	9	4	9	13	118
Zm00001eb288150		27	10	4	27	23	4	5	8	4	5	6	20	8	4	6	2	9	7	152
Zm00001eb365840		23		6	2		27	10	12	12	8	2	13	19	5		9		9	134
Total		1865	155	270	301	305	399	229	203	166	257	230	364	465	130	303	176	125	338	4416
Functions		Together with AP2 transcription factor, ERF TRs are involved in abiotic signaling specially in ethylene response [45] and drought tolerance [445]	Iron accumulation [46] and plant development [47]	Has not been yet well characterized but this TF member can control floral meristem size and seed development [48]	Plant growth and development and phyopathgenic infection response [49]	Involved in drought stress [50], salt tolerance [51] and shoot meristem regulation [52]	Involved in root and floral development [54,54] and fungal response [55]	Involved in salt stress [56], seed development [57] and starch synthesis [58]	Involved in chloroplast development [59], plant senescence [60] and defense response [61]	Seed germination and plant development [62]	Involved in auxin signling [63], plant development [64] and abiotic stress [65]	Involved in drought tolerance [66] and flavonoid biosynthesis [67]	Plant reproductive development [68] and flowering promoting [69]	TFs related to a diverse plant mechanism such as abiotic stress response, development and metabolism [70,71]		Involved in plant drought stress response [72] and dehydration [73]	They're related to many plant processes such as development, signal transduction and morphogenesis [74,75]	Involved in plant development [76,77]	Involved in abiotic and biotic responses [78-80]

## Sheet: Table S8 
Table S8. Transcriptome data obtained from Baez-Astorga (2022) from maize-Fusarium verticillioides interaction
Gene	Family	Maize-Fv interaction
		STAR (Log2FC)
Zm00001eb157820	GH18	2.29894
Zm00001eb147120
Zm00001eb147140
Zm00001eb147150
Zm00001eb147160
Zm00001eb301490
Zm00001eb047940		2.3607
Zm00001eb420850
Zm00001eb283280
Zm00001eb283260
Zm00001eb167340		3.74522
Zm00001eb250900		2.05824
Zm00001eb168350		1.44491
Zm00001d041426
Zm00001eb358410
Zm00001eb169950		1.36145
Zm00001eb301500
Zm00001eb317090	GH19	1.20748
Zm00001eb332350
Zm00001eb078740		3.26467
Zm00001eb272090		2.36717
Zm00001eb228500
Zm00001eb346860		2.86147
Zm00001eb002620
Zm00001eb354540		2.74199
Zm00001eb022500
Zm00001eb228510
Zm00001eb340820
Zm00001eb078720
Zm00001eb007850
Zm00001eb270440
Zm00001eb078730		2.1508
Zm00001eb425600		2.04116
Zm00001eb246640
Zm00001eb272050		1.96452
Zm00001eb266300	GH20
Zm00001eb008880		2.05354
Zm00001eb288150
Zm00001eb365840

## Sheet: Table S9
Table S9. Functional protein association network analysis using STRING database
node1	node2	node1 accesion	node2 accesion	node1 annotation	node2 annotation	score
AC211652.4_FGP003	Chn1	AC211652.4_FGP003	GRMZM2G453805_P01	Glycosyl hydrolase family protein with chitinase insertion domain; Belongs to the glycosyl hydrolase 18 family	Chitinase chem 5 precursor; Chitinase chem5; Belongs to the glycosyl hydrolase 18 family	0.657
AC211652.4_FGP003	GRMZM2G103668_P01	AC211652.4_FGP003	GRMZM2G103668_P01	Glycosyl hydrolase family protein with chitinase insertion domain; Belongs to the glycosyl hydrolase 18 family	annotation not available	0.805
AC211652.4_FGP003	GRMZM2G117405_P02	AC211652.4_FGP003	GRMZM2G117405_P02	Glycosyl hydrolase family protein with chitinase insertion domain; Belongs to the glycosyl hydrolase 18 family	Uncharacterized protein loc100277104 precursor; Beta-hexosaminidase	0.922
AC211652.4_FGP003	GRMZM2G121514_P01	AC211652.4_FGP003	GRMZM2G121514_P01	Glycosyl hydrolase family protein with chitinase insertion domain; Belongs to the glycosyl hydrolase 18 family	Beta-hexosaminidase 3 isoform x1; Beta-hexosaminidase	0.937
AC211652.4_FGP003	Pco104428a	AC211652.4_FGP003	GRMZM2G064360_P01	Glycosyl hydrolase family protein with chitinase insertion domain; Belongs to the glycosyl hydrolase 18 family	Uncharacterized protein loc100283208 precursor; Basic endochitinase 1	0.68
AC211652.4_FGP003	TIDP3459	AC211652.4_FGP003	GRMZM2G034598_P01	Glycosyl hydrolase family protein with chitinase insertion domain; Belongs to the glycosyl hydrolase 18 family	Uncharacterized protein loc100281192 precursor; Beta-hexosaminidase beta chain	0.937
AC211652.4_FGP003	Zm00001eb008880	AC211652.4_FGP003	GRMZM2G134251_P01	Glycosyl hydrolase family protein with chitinase insertion domain; Belongs to the glycosyl hydrolase 18 family	Uncharacterized protein loc100280178 precursor; Beta-hexosaminidase beta chain; Uncharacterized protein	0.936
AC211652.4_FGP003	Zm00001eb078730	AC211652.4_FGP003	GRMZM2G051943_P01	Glycosyl hydrolase family protein with chitinase insertion domain; Belongs to the glycosyl hydrolase 18 family	Endochitinase A; Defense against chitin-containing fungal pathogens; Belongs to the glycosyl hydrolase 19 family. Chitinase class I subfamily	0.519
AC211652.4_FGP003	Zm00001eb167340	AC211652.4_FGP003	GRMZM2G133781_P01	Glycosyl hydrolase family protein with chitinase insertion domain; Belongs to the glycosyl hydrolase 18 family	Uncharacterized protein loc100272870 precursor; Acidic endochitinase	0.514
AC211652.4_FGP003	Zm00001eb272090	AC211652.4_FGP003	GRMZM2G145461_P01	Glycosyl hydrolase family protein with chitinase insertion domain; Belongs to the glycosyl hydrolase 18 family	Uncharacterized protein loc100274400 precursor; Chitinase2	0.61
AC211652.4_FGP003	Zm00001eb317090	AC211652.4_FGP003	GRMZM2G168364_P01	Glycosyl hydrolase family protein with chitinase insertion domain; Belongs to the glycosyl hydrolase 18 family	Chitinase-like protein 1; Endochitinase A2; Uncharacterized protein	0.479
AC211652.4_FGP003	Zm00001eb346860	AC211652.4_FGP003	GRMZM2G062974_P01	Glycosyl hydrolase family protein with chitinase insertion domain; Belongs to the glycosyl hydrolase 18 family	Uncharacterized protein loc100284192 precursor; Basic endochitinase A	0.583
AC211652.4_FGP003	Zm00001eb354540	AC211652.4_FGP003	GRMZM2G083292_P01	Glycosyl hydrolase family protein with chitinase insertion domain; Belongs to the glycosyl hydrolase 18 family	Basic endochitinase B	0.728
AC211652.4_FGP003	Zm00001eb425600	AC211652.4_FGP003	GRMZM2G005633_P02	Glycosyl hydrolase family protein with chitinase insertion domain; Belongs to the glycosyl hydrolase 18 family	Endochitinase b precursor; Endochitinase B; Defense against chitin-containing fungal pathogens	0.549
CesA-1	CesA-9	GRMZM2G112336_P01	GRMZM2G018241_P01	Cellulose synthase1 ; Belongs to the glycosyltransferase 2 family. Plant cellulose synthase subfamily	Cellulose synthase-9 ; Belongs to the glycosyltransferase 2 family. Plant cellulose synthase subfamily	0.987
CesA-1	GRMZM2G027862_P01	GRMZM2G112336_P01	GRMZM2G027862_P01	Cellulose synthase1 ; Belongs to the glycosyltransferase 2 family. Plant cellulose synthase subfamily	Uncharacterized protein; Binding	0.931
CesA-1	GRMZM2G082580_P01	GRMZM2G112336_P01	GRMZM2G082580_P01	Cellulose synthase1 ; Belongs to the glycosyltransferase 2 family. Plant cellulose synthase subfamily	Belongs to the glycosyltransferase 2 family. Plant cellulose synthase subfamily	0.936
CesA-1	GRMZM2G099207_P01	GRMZM2G112336_P01	GRMZM2G099207_P01	Cellulose synthase1 ; Belongs to the glycosyltransferase 2 family. Plant cellulose synthase subfamily	Uncharacterized protein loc100383792; Calcium ion binding	0.839
CesA-1	GRMZM2G111642_P01	GRMZM2G112336_P01	GRMZM2G111642_P01	Cellulose synthase1 ; Belongs to the glycosyltransferase 2 family. Plant cellulose synthase subfamily	Cellulose synthase-5 ; Belongs to the glycosyltransferase 2 family. Plant cellulose synthase subfamily	0.942
CesA-1	GRMZM2G113137_P01	GRMZM2G112336_P01	GRMZM2G113137_P01	Cellulose synthase1 ; Belongs to the glycosyltransferase 2 family. Plant cellulose synthase subfamily	Cellulose synthase-6 ; Belongs to the glycosyltransferase 2 family. Plant cellulose synthase subfamily	0.941
esA-1	GRMZM2G147422_P01	GRMZM2G112336_P01	GRMZM2G147422_P01	Cellulose synthase1 ; Belongs to the glycosyltransferase 2 family. Plant cellulose synthase subfamily	Uncharacterized protein loc100279256; Endoglucanase 2; Belongs to the glycosyl hydrolase 9 (cellulase E) family	0.9
CesA-1	GRMZM2G150404_P01	GRMZM2G112336_P01	GRMZM2G150404_P01	Cellulose synthase1 ; Belongs to the glycosyltransferase 2 family. Plant cellulose synthase subfamily	annotation not available	0.927
CesA-1	GRMZM2G164676_P02	GRMZM2G112336_P01	GRMZM2G164676_P02	Cellulose synthase1 ; Belongs to the glycosyltransferase 2 family. Plant cellulose synthase subfamily	Beta-galactosidase precursor; Beta-galactosidase	0.532
CesA-1	GRMZM2G424832_P01	GRMZM2G112336_P01	GRMZM2G424832_P01	Cellulose synthase1 ; Belongs to the glycosyltransferase 2 family. Plant cellulose synthase subfamily	Cellulose synthase-4 ; Belongs to the glycosyltransferase 2 family. Plant cellulose synthase subfamily	0.942
CesA-1	GRMZM2G553687_P01	GRMZM2G112336_P01	GRMZM2G553687_P01	Cellulose synthase1 ; Belongs to the glycosyltransferase 2 family. Plant cellulose synthase subfamily	Protein cellulose synthase interactive 1 isoform x1; Putative ARM repeat-containing protein containing family protein	0.931
CesA-1	Zm00001eb317090	GRMZM2G112336_P01	GRMZM2G168364_P01	Cellulose synthase1 ; Belongs to the glycosyltransferase 2 family. Plant cellulose synthase subfamily	Chitinase-like protein 1; Endochitinase A2; Uncharacterized protein	0.93
CesA-1	bk2	GRMZM2G112336_P01	GRMZM2G109326_P01	Cellulose synthase1 ; Belongs to the glycosyltransferase 2 family. Plant cellulose synthase subfamily	COBRA-like protein 4; Brittle stalk-2; Brittle stalk-2COBRA-like protein 4; COBRA-like protein 4; Uncharacterized protein	0.476
CesA-1	cesa13	GRMZM2G112336_P01	GRMZM2G037413_P03	Cellulose synthase1 ; Belongs to the glycosyltransferase 2 family. Plant cellulose synthase subfamily	Cellulose synthase catalytic subunit 11	0.543
CesA-1	cesa2	GRMZM2G112336_P01	GRMZM2G027723_P01	Cellulose synthase1 ; Belongs to the glycosyltransferase 2 family. Plant cellulose synthase subfamily	Cellulose synthase-2; Cellulose synthase2 ; Belongs to the glycosyltransferase 2 family. Plant cellulose synthase subfamily	0.833
CesA-1	cesa7	GRMZM2G112336_P01	GRMZM2G025231_P02	Cellulose synthase1 ; Belongs to the glycosyltransferase 2 family. Plant cellulose synthase subfamily	Cellulose synthase-7 ; Belongs to the glycosyltransferase 2 family. Plant cellulose synthase subfamily	0.941
CesA-1	cesa8	GRMZM2G112336_P01	GRMZM2G177631_P01	Cellulose synthase1 ; Belongs to the glycosyltransferase 2 family. Plant cellulose synthase subfamily	Cellulose synthase-8 ; Belongs to the glycosyltransferase 2 family. Plant cellulose synthase subfamily	0.969
CesA-1	cl51673_1	GRMZM2G112336_P01	GRMZM2G075775_P01	Cellulose synthase1 ; Belongs to the glycosyltransferase 2 family. Plant cellulose synthase subfamily	Uncharacterized protein loc100276332 precursor; Ferredoxin-related	0.869
CesA-1	gpm617	GRMZM2G112336_P01	GRMZM2G110735_P01	Cellulose synthase1 ; Belongs to the glycosyltransferase 2 family. Plant cellulose synthase subfamily	Uncharacterized protein loc100274698; Endoglucanase	0.863
CesA-9	CesA-1	GRMZM2G018241_P01	GRMZM2G112336_P01	Cellulose synthase-9 ; Belongs to the glycosyltransferase 2 family. Plant cellulose synthase subfamily	Cellulose synthase1 ; Belongs to the glycosyltransferase 2 family. Plant cellulose synthase subfamily	0.987
CesA-9	Cesa3	GRMZM2G018241_P01	GRMZM2G039454_P01	Cellulose synthase-9 ; Belongs to the glycosyltransferase 2 family. Plant cellulose synthase subfamily	Cellulose synthase-3 ; Belongs to the glycosyltransferase 2 family. Plant cellulose synthase subfamily	0.928
CesA-9	GRMZM2G027862_P01	GRMZM2G018241_P01	GRMZM2G027862_P01	Cellulose synthase-9 ; Belongs to the glycosyltransferase 2 family. Plant cellulose synthase subfamily	Uncharacterized protein; Binding	0.945
CesA-9	GRMZM2G082580_P01	GRMZM2G018241_P01	GRMZM2G082580_P01	Cellulose synthase-9 ; Belongs to the glycosyltransferase 2 family. Plant cellulose synthase subfamily	Belongs to the glycosyltransferase 2 family. Plant cellulose synthase subfamily	0.696
CesA-9	GRMZM2G099207_P01	GRMZM2G018241_P01	GRMZM2G099207_P01	Cellulose synthase-9 ; Belongs to the glycosyltransferase 2 family. Plant cellulose synthase subfamily	Uncharacterized protein loc100383792; Calcium ion binding	0.801
CesA-9	GRMZM2G104092_P01	GRMZM2G018241_P01	GRMZM2G104092_P01	Cellulose synthase-9 ; Belongs to the glycosyltransferase 2 family. Plant cellulose synthase subfamily	Cellulose synthase A catalytic subunit 1 [UDP-forming]; Belongs to the glycosyltransferase 2 family	0.928
CesA-9	GRMZM2G113137_P01	GRMZM2G018241_P01	GRMZM2G113137_P01	Cellulose synthase-9 ; Belongs to the glycosyltransferase 2 family. Plant cellulose synthase subfamily	Cellulose synthase-6 ; Belongs to the glycosyltransferase 2 family. Plant cellulose synthase subfamily	0.814
CesA-9	GRMZM2G147422_P01	GRMZM2G018241_P01	GRMZM2G147422_P01	Cellulose synthase-9 ; Belongs to the glycosyltransferase 2 family. Plant cellulose synthase subfamily	Uncharacterized protein loc100279256; Endoglucanase 2; Belongs to the glycosyl hydrolase 9 (cellulase E) family	0.907
CesA-9	GRMZM2G424832_P01	GRMZM2G018241_P01	GRMZM2G424832_P01	Cellulose synthase-9 ; Belongs to the glycosyltransferase 2 family. Plant cellulose synthase subfamily	Cellulose synthase-4 ; Belongs to the glycosyltransferase 2 family. Plant cellulose synthase subfamily	0.788
CesA-9	GRMZM2G553687_P01	GRMZM2G018241_P01	GRMZM2G553687_P01	Cellulose synthase-9 ; Belongs to the glycosyltransferase 2 family. Plant cellulose synthase subfamily	Protein cellulose synthase interactive 1 isoform x1; Putative ARM repeat-containing protein containing family protein	0.945
CesA-9	Zm00001eb317090	GRMZM2G018241_P01	GRMZM2G168364_P01	Cellulose synthase-9 ; Belongs to the glycosyltransferase 2 family. Plant cellulose synthase subfamily	Chitinase-like protein 1; Endochitinase A2; Uncharacterized protein	0.958
CesA-9	bk2	GRMZM2G018241_P01	GRMZM2G109326_P01	Cellulose synthase-9 ; Belongs to the glycosyltransferase 2 family. Plant cellulose synthase subfamily	COBRA-like protein 4; Brittle stalk-2; Brittle stalk-2COBRA-like protein 4; COBRA-like protein 4; Uncharacterized protein	0.506
CesA-9	cesa13	GRMZM2G018241_P01	GRMZM2G037413_P03	Cellulose synthase-9 ; Belongs to the glycosyltransferase 2 family. Plant cellulose synthase subfamily	Cellulose synthase catalytic subunit 11	0.745
CesA-9	cesa2	GRMZM2G018241_P01	GRMZM2G027723_P01	Cellulose synthase-9 ; Belongs to the glycosyltransferase 2 family. Plant cellulose synthase subfamily	Cellulose synthase-2; Cellulose synthase2 ; Belongs to the glycosyltransferase 2 family. Plant cellulose synthase subfamily	0.987
CesA-9	cesa7	GRMZM2G018241_P01	GRMZM2G025231_P02	Cellulose synthase-9 ; Belongs to the glycosyltransferase 2 family. Plant cellulose synthase subfamily	Cellulose synthase-7 ; Belongs to the glycosyltransferase 2 family. Plant cellulose synthase subfamily	0.934
CesA-9	cesa8	GRMZM2G018241_P01	GRMZM2G177631_P01	Cellulose synthase-9 ; Belongs to the glycosyltransferase 2 family. Plant cellulose synthase subfamily	Cellulose synthase-8 ; Belongs to the glycosyltransferase 2 family. Plant cellulose synthase subfamily	0.833
CesA-9	cl51673_1	GRMZM2G018241_P01	GRMZM2G075775_P01	Cellulose synthase-9 ; Belongs to the glycosyltransferase 2 family. Plant cellulose synthase subfamily	Uncharacterized protein loc100276332 precursor; Ferredoxin-related	0.844
CesA-9	gpm617	GRMZM2G018241_P01	GRMZM2G110735_P01	Cellulose synthase-9 ; Belongs to the glycosyltransferase 2 family. Plant cellulose synthase subfamily	Uncharacterized protein loc100274698; Endoglucanase	0.86
Cesa3	CesA-9	GRMZM2G039454_P01	GRMZM2G018241_P01	Cellulose synthase-3 ; Belongs to the glycosyltransferase 2 family. Plant cellulose synthase subfamily	Cellulose synthase-9 ; Belongs to the glycosyltransferase 2 family. Plant cellulose synthase subfamily	0.928
Cesa3	GRMZM2G027862_P01	GRMZM2G039454_P01	GRMZM2G027862_P01	Cellulose synthase-3 ; Belongs to the glycosyltransferase 2 family. Plant cellulose synthase subfamily	Uncharacterized protein; Binding	0.931
Cesa3	GRMZM2G082580_P01	GRMZM2G039454_P01	GRMZM2G082580_P01	Cellulose synthase-3 ; Belongs to the glycosyltransferase 2 family. Plant cellulose synthase subfamily	Belongs to the glycosyltransferase 2 family. Plant cellulose synthase subfamily	0.929
Cesa3	GRMZM2G099207_P01	GRMZM2G039454_P01	GRMZM2G099207_P01	Cellulose synthase-3 ; Belongs to the glycosyltransferase 2 family. Plant cellulose synthase subfamily	Uncharacterized protein loc100383792; Calcium ion binding	0.839
Cesa3	GRMZM2G111642_P01	GRMZM2G039454_P01	GRMZM2G111642_P01	Cellulose synthase-3 ; Belongs to the glycosyltransferase 2 family. Plant cellulose synthase subfamily	Cellulose synthase-5 ; Belongs to the glycosyltransferase 2 family. Plant cellulose synthase subfamily	0.928
Cesa3	GRMZM2G113137_P01	GRMZM2G039454_P01	GRMZM2G113137_P01	Cellulose synthase-3 ; Belongs to the glycosyltransferase 2 family. Plant cellulose synthase subfamily	Cellulose synthase-6 ; Belongs to the glycosyltransferase 2 family. Plant cellulose synthase subfamily	0.668
Cesa3	GRMZM2G150404_P01	GRMZM2G039454_P01	GRMZM2G150404_P01	Cellulose synthase-3 ; Belongs to the glycosyltransferase 2 family. Plant cellulose synthase subfamily	annotation not available	0.927
Cesa3	GRMZM2G164676_P02	GRMZM2G039454_P01	GRMZM2G164676_P02	Cellulose synthase-3 ; Belongs to the glycosyltransferase 2 family. Plant cellulose synthase subfamily	Beta-galactosidase precursor; Beta-galactosidase	0.532
Cesa3	GRMZM2G424832_P01	GRMZM2G039454_P01	GRMZM2G424832_P01	Cellulose synthase-3 ; Belongs to the glycosyltransferase 2 family. Plant cellulose synthase subfamily	Cellulose synthase-4 ; Belongs to the glycosyltransferase 2 family. Plant cellulose synthase subfamily	0.928
Cesa3	GRMZM2G553687_P01	GRMZM2G039454_P01	GRMZM2G553687_P01	Cellulose synthase-3 ; Belongs to the glycosyltransferase 2 family. Plant cellulose synthase subfamily	Protein cellulose synthase interactive 1 isoform x1; Putative ARM repeat-containing protein containing family protein	0.931
Cesa3	Zm00001eb317090	GRMZM2G039454_P01	GRMZM2G168364_P01	Cellulose synthase-3 ; Belongs to the glycosyltransferase 2 family. Plant cellulose synthase subfamily	Chitinase-like protein 1; Endochitinase A2; Uncharacterized protein	0.89
Cesa3	bk2	GRMZM2G039454_P01	GRMZM2G109326_P01	Cellulose synthase-3 ; Belongs to the glycosyltransferase 2 family. Plant cellulose synthase subfamily	COBRA-like protein 4; Brittle stalk-2; Brittle stalk-2COBRA-like protein 4; COBRA-like protein 4; Uncharacterized protein	0.421
Cesa3	cesa7	GRMZM2G039454_P01	GRMZM2G025231_P02	Cellulose synthase-3 ; Belongs to the glycosyltransferase 2 family. Plant cellulose synthase subfamily	Cellulose synthase-7 ; Belongs to the glycosyltransferase 2 family. Plant cellulose synthase subfamily	0.666
Cesa3	cesa8	GRMZM2G039454_P01	GRMZM2G177631_P01	Cellulose synthase-3 ; Belongs to the glycosyltransferase 2 family. Plant cellulose synthase subfamily	Cellulose synthase-8 ; Belongs to the glycosyltransferase 2 family. Plant cellulose synthase subfamily	0.93
Chn1	AC211652.4_FGP003	GRMZM2G453805_P01	AC211652.4_FGP003	Chitinase chem 5 precursor; Chitinase chem5; Belongs to the glycosyl hydrolase 18 family	Glycosyl hydrolase family protein with chitinase insertion domain; Belongs to the glycosyl hydrolase 18 family	0.657
Chn1	GRMZM2G055795_P03	GRMZM2G453805_P01	GRMZM2G055795_P03	Chitinase chem 5 precursor; Chitinase chem5; Belongs to the glycosyl hydrolase 18 family	Cellulose synthase catalytic subunit 11 ; Belongs to the glycosyltransferase 2 family	0.558
Chn1	GRMZM2G103668_P01	GRMZM2G453805_P01	GRMZM2G103668_P01	Chitinase chem 5 precursor; Chitinase chem5; Belongs to the glycosyl hydrolase 18 family	annotation not available	0.798
Chn1	GRMZM2G117405_P02	GRMZM2G453805_P01	GRMZM2G117405_P02	Chitinase chem 5 precursor; Chitinase chem5; Belongs to the glycosyl hydrolase 18 family	Uncharacterized protein loc100277104 precursor; Beta-hexosaminidase	0.86
Chn1	GRMZM2G121514_P01	GRMZM2G453805_P01	GRMZM2G121514_P01	Chitinase chem 5 precursor; Chitinase chem5; Belongs to the glycosyl hydrolase 18 family	Beta-hexosaminidase 3 isoform x1; Beta-hexosaminidase	0.882
Chn1	Pco104428a	GRMZM2G453805_P01	GRMZM2G064360_P01	Chitinase chem 5 precursor; Chitinase chem5; Belongs to the glycosyl hydrolase 18 family	Uncharacterized protein loc100283208 precursor; Basic endochitinase 1	0.45
Chn1	TIDP3459	GRMZM2G453805_P01	GRMZM2G034598_P01	Chitinase chem 5 precursor; Chitinase chem5; Belongs to the glycosyl hydrolase 18 family	Uncharacterized protein loc100281192 precursor; Beta-hexosaminidase beta chain	0.882
Chn1	Zm00001eb008880	GRMZM2G453805_P01	GRMZM2G134251_P01	Chitinase chem 5 precursor; Chitinase chem5; Belongs to the glycosyl hydrolase 18 family	Uncharacterized protein loc100280178 precursor; Beta-hexosaminidase beta chain; Uncharacterized protein	0.882
Chn1	Zm00001eb047940	GRMZM2G453805_P01	GRMZM2G057093_P01	Chitinase chem 5 precursor; Chitinase chem5; Belongs to the glycosyl hydrolase 18 family	Chitinase 2; Belongs to the glycosyl hydrolase 18 family	0.63
Chn1	Zm00001eb272090	GRMZM2G453805_P01	GRMZM2G145461_P01	Chitinase chem 5 precursor; Chitinase chem5; Belongs to the glycosyl hydrolase 18 family	Uncharacterized protein loc100274400 precursor; Chitinase2	0.595
Chn1	Zm00001eb317090	GRMZM2G453805_P01	GRMZM2G168364_P01	Chitinase chem 5 precursor; Chitinase chem5; Belongs to the glycosyl hydrolase 18 family	Chitinase-like protein 1; Endochitinase A2; Uncharacterized protein	0.578
Chn1	Zm00001eb346860	GRMZM2G453805_P01	GRMZM2G062974_P01	Chitinase chem 5 precursor; Chitinase chem5; Belongs to the glycosyl hydrolase 18 family	Uncharacterized protein loc100284192 precursor; Basic endochitinase A	0.737
Chn1	Zm00001eb354540	GRMZM2G453805_P01	GRMZM2G083292_P01	Chitinase chem 5 precursor; Chitinase chem5; Belongs to the glycosyl hydrolase 18 family	Basic endochitinase B	0.449
Chn1	cesa13	GRMZM2G453805_P01	GRMZM2G037413_P03	Chitinase chem 5 precursor; Chitinase chem5; Belongs to the glycosyl hydrolase 18 family	Cellulose synthase catalytic subunit 11	0.558
GRMZM2G027862_P01	CesA-1	GRMZM2G027862_P01	GRMZM2G112336_P01	Uncharacterized protein; Binding	Cellulose synthase1 ; Belongs to the glycosyltransferase 2 family. Plant cellulose synthase subfamily	0.931
GRMZM2G027862_P01	CesA-9	GRMZM2G027862_P01	GRMZM2G018241_P01	Uncharacterized protein; Binding	Cellulose synthase-9 ; Belongs to the glycosyltransferase 2 family. Plant cellulose synthase subfamily	0.945
GRMZM2G027862_P01	Cesa3	GRMZM2G027862_P01	GRMZM2G039454_P01	Uncharacterized protein; Binding	Cellulose synthase-3 ; Belongs to the glycosyltransferase 2 family. Plant cellulose synthase subfamily	0.931
GRMZM2G027862_P01	GRMZM2G055795_P03	GRMZM2G027862_P01	GRMZM2G055795_P03	Uncharacterized protein; Binding	Cellulose synthase catalytic subunit 11 ; Belongs to the glycosyltransferase 2 family	0.544
GRMZM2G027862_P01	GRMZM2G082580_P01	GRMZM2G027862_P01	GRMZM2G082580_P01	Uncharacterized protein; Binding	Belongs to the glycosyltransferase 2 family. Plant cellulose synthase subfamily	0.831
GRMZM2G027862_P01	GRMZM2G099207_P01	GRMZM2G027862_P01	GRMZM2G099207_P01	Uncharacterized protein; Binding	Uncharacterized protein loc100383792; Calcium ion binding	0.818
GRMZM2G027862_P01	GRMZM2G104092_P01	GRMZM2G027862_P01	GRMZM2G104092_P01	Uncharacterized protein; Binding	Cellulose synthase A catalytic subunit 1 [UDP-forming]; Belongs to the glycosyltransferase 2 family	0.931
GRMZM2G027862_P01	GRMZM2G111642_P01	GRMZM2G027862_P01	GRMZM2G111642_P01	Uncharacterized protein; Binding	Cellulose synthase-5 ; Belongs to the glycosyltransferase 2 family. Plant cellulose synthase subfamily	0.945
GRMZM2G027862_P01	GRMZM2G113137_P01	GRMZM2G027862_P01	GRMZM2G113137_P01	Uncharacterized protein; Binding	Cellulose synthase-6 ; Belongs to the glycosyltransferase 2 family. Plant cellulose synthase subfamily	0.632
GRMZM2G027862_P01	GRMZM2G147422_P01	GRMZM2G027862_P01	GRMZM2G147422_P01	Uncharacterized protein; Binding	Uncharacterized protein loc100279256; Endoglucanase 2; Belongs to the glycosyl hydrolase 9 (cellulase E) family	0.839
GRMZM2G027862_P01	GRMZM2G150404_P01	GRMZM2G027862_P01	GRMZM2G150404_P01	Uncharacterized protein; Binding	annotation not available	0.945
GRMZM2G027862_P01	GRMZM2G424832_P01	GRMZM2G027862_P01	GRMZM2G424832_P01	Uncharacterized protein; Binding	Cellulose synthase-4 ; Belongs to the glycosyltransferase 2 family. Plant cellulose synthase subfamily	0.945
GRMZM2G027862_P01	Zm00001eb317090	GRMZM2G027862_P01	GRMZM2G168364_P01	Uncharacterized protein; Binding	Chitinase-like protein 1; Endochitinase A2; Uncharacterized protein	0.86
GRMZM2G027862_P01	cesa13	GRMZM2G027862_P01	GRMZM2G037413_P03	Uncharacterized protein; Binding	Cellulose synthase catalytic subunit 11	0.544
GRMZM2G027862_P01	cesa2	GRMZM2G027862_P01	GRMZM2G027723_P01	Uncharacterized protein; Binding	Cellulose synthase-2; Cellulose synthase2 ; Belongs to the glycosyltransferase 2 family. Plant cellulose synthase subfamily	0.931
GRMZM2G027862_P01	cesa7	GRMZM2G027862_P01	GRMZM2G025231_P02	Uncharacterized protein; Binding	Cellulose synthase-7 ; Belongs to the glycosyltransferase 2 family. Plant cellulose synthase subfamily	0.632
GRMZM2G027862_P01	cesa8	GRMZM2G027862_P01	GRMZM2G177631_P01	Uncharacterized protein; Binding	Cellulose synthase-8 ; Belongs to the glycosyltransferase 2 family. Plant cellulose synthase subfamily	0.831
GRMZM2G027862_P01	cl51673_1	GRMZM2G027862_P01	GRMZM2G075775_P01	Uncharacterized protein; Binding	Uncharacterized protein loc100276332 precursor; Ferredoxin-related	0.807
GRMZM2G027862_P01	gpm617	GRMZM2G027862_P01	GRMZM2G110735_P01	Uncharacterized protein; Binding	Uncharacterized protein loc100274698; Endoglucanase	0.536
GRMZM2G055795_P03	Chn1	GRMZM2G055795_P03	GRMZM2G453805_P01	Cellulose synthase catalytic subunit 11 ; Belongs to the glycosyltransferase 2 family	Chitinase chem 5 precursor; Chitinase chem5; Belongs to the glycosyl hydrolase 18 family	0.558
GRMZM2G055795_P03	GRMZM2G027862_P01	GRMZM2G055795_P03	GRMZM2G027862_P01	Cellulose synthase catalytic subunit 11 ; Belongs to the glycosyltransferase 2 family	Uncharacterized protein; Binding	0.544
GRMZM2G055795_P03	GRMZM2G099207_P01	GRMZM2G055795_P03	GRMZM2G099207_P01	Cellulose synthase catalytic subunit 11 ; Belongs to the glycosyltransferase 2 family	Uncharacterized protein loc100383792; Calcium ion binding	0.487
GRMZM2G055795_P03	GRMZM2G147422_P01	GRMZM2G055795_P03	GRMZM2G147422_P01	Cellulose synthase catalytic subunit 11 ; Belongs to the glycosyltransferase 2 family	Uncharacterized protein loc100279256; Endoglucanase 2; Belongs to the glycosyl hydrolase 9 (cellulase E) family	0.518
GRMZM2G055795_P03	GRMZM2G553687_P01	GRMZM2G055795_P03	GRMZM2G553687_P01	Cellulose synthase catalytic subunit 11 ; Belongs to the glycosyltransferase 2 family	Protein cellulose synthase interactive 1 isoform x1; Putative ARM repeat-containing protein containing family protein	0.544
GRMZM2G055795_P03	Zm00001eb317090	GRMZM2G055795_P03	GRMZM2G168364_P01	Cellulose synthase catalytic subunit 11 ; Belongs to the glycosyltransferase 2 family	Chitinase-like protein 1; Endochitinase A2; Uncharacterized protein	0.636
GRMZM2G055795_P03	bk2	GRMZM2G055795_P03	GRMZM2G109326_P01	Cellulose synthase catalytic subunit 11 ; Belongs to the glycosyltransferase 2 family	COBRA-like protein 4; Brittle stalk-2; Brittle stalk-2COBRA-like protein 4; COBRA-like protein 4; Uncharacterized protein	0.945
GRMZM2G082580_P01	CesA-1	GRMZM2G082580_P01	GRMZM2G112336_P01	Belongs to the glycosyltransferase 2 family. Plant cellulose synthase subfamily	Cellulose synthase1 ; Belongs to the glycosyltransferase 2 family. Plant cellulose synthase subfamily	0.936
GRMZM2G082580_P01	CesA-9	GRMZM2G082580_P01	GRMZM2G018241_P01	Belongs to the glycosyltransferase 2 family. Plant cellulose synthase subfamily	Cellulose synthase-9 ; Belongs to the glycosyltransferase 2 family. Plant cellulose synthase subfamily	0.696
GRMZM2G082580_P01	Cesa3	GRMZM2G082580_P01	GRMZM2G039454_P01	Belongs to the glycosyltransferase 2 family. Plant cellulose synthase subfamily	Cellulose synthase-3 ; Belongs to the glycosyltransferase 2 family. Plant cellulose synthase subfamily	0.929
GRMZM2G082580_P01	GRMZM2G027862_P01	GRMZM2G082580_P01	GRMZM2G027862_P01	Belongs to the glycosyltransferase 2 family. Plant cellulose synthase subfamily	Uncharacterized protein; Binding	0.831
GRMZM2G082580_P01	GRMZM2G099207_P01	GRMZM2G082580_P01	GRMZM2G099207_P01	Belongs to the glycosyltransferase 2 family. Plant cellulose synthase subfamily	Uncharacterized protein loc100383792; Calcium ion binding	0.447
GRMZM2G082580_P01	GRMZM2G104092_P01	GRMZM2G082580_P01	GRMZM2G104092_P01	Belongs to the glycosyltransferase 2 family. Plant cellulose synthase subfamily	Cellulose synthase A catalytic subunit 1 [UDP-forming]; Belongs to the glycosyltransferase 2 family	0.942
GRMZM2G082580_P01	GRMZM2G111642_P01	GRMZM2G082580_P01	GRMZM2G111642_P01	Belongs to the glycosyltransferase 2 family. Plant cellulose synthase subfamily	Cellulose synthase-5 ; Belongs to the glycosyltransferase 2 family. Plant cellulose synthase subfamily	0.684
GRMZM2G082580_P01	GRMZM2G147422_P01	GRMZM2G082580_P01	GRMZM2G147422_P01	Belongs to the glycosyltransferase 2 family. Plant cellulose synthase subfamily	Uncharacterized protein loc100279256; Endoglucanase 2; Belongs to the glycosyl hydrolase 9 (cellulase E) family	0.84
GRMZM2G082580_P01	GRMZM2G150404_P01	GRMZM2G082580_P01	GRMZM2G150404_P01	Belongs to the glycosyltransferase 2 family. Plant cellulose synthase subfamily	annotation not available	0.698
GRMZM2G082580_P01	GRMZM2G424832_P01	GRMZM2G082580_P01	GRMZM2G424832_P01	Belongs to the glycosyltransferase 2 family. Plant cellulose synthase subfamily	Cellulose synthase-4 ; Belongs to the glycosyltransferase 2 family. Plant cellulose synthase subfamily	0.695
GRMZM2G082580_P01	GRMZM2G553687_P01	GRMZM2G082580_P01	GRMZM2G553687_P01	Belongs to the glycosyltransferase 2 family. Plant cellulose synthase subfamily	Protein cellulose synthase interactive 1 isoform x1; Putative ARM repeat-containing protein containing family protein	0.831
GRMZM2G082580_P01	Zm00001eb317090	GRMZM2G082580_P01	GRMZM2G168364_P01	Belongs to the glycosyltransferase 2 family. Plant cellulose synthase subfamily	Chitinase-like protein 1; Endochitinase A2; Uncharacterized protein	0.672
GRMZM2G082580_P01	cesa2	GRMZM2G082580_P01	GRMZM2G027723_P01	Belongs to the glycosyltransferase 2 family. Plant cellulose synthase subfamily	Cellulose synthase-2; Cellulose synthase2 ; Belongs to the glycosyltransferase 2 family. Plant cellulose synthase subfamily	0.936
GRMZM2G082580_P01	cl51673_1	GRMZM2G082580_P01	GRMZM2G075775_P01	Belongs to the glycosyltransferase 2 family. Plant cellulose synthase subfamily	Uncharacterized protein loc100276332 precursor; Ferredoxin-related	0.823
GRMZM2G099207_P01	CesA-1	GRMZM2G099207_P01	GRMZM2G112336_P01	Uncharacterized protein loc100383792; Calcium ion binding	Cellulose synthase1 ; Belongs to the glycosyltransferase 2 family. Plant cellulose synthase subfamily	0.839
GRMZM2G099207_P01	CesA-9	GRMZM2G099207_P01	GRMZM2G018241_P01	Uncharacterized protein loc100383792; Calcium ion binding	Cellulose synthase-9 ; Belongs to the glycosyltransferase 2 family. Plant cellulose synthase subfamily	0.801
GRMZM2G099207_P01	Cesa3	GRMZM2G099207_P01	GRMZM2G039454_P01	Uncharacterized protein loc100383792; Calcium ion binding	Cellulose synthase-3 ; Belongs to the glycosyltransferase 2 family. Plant cellulose synthase subfamily	0.839
GRMZM2G099207_P01	GRMZM2G027862_P01	GRMZM2G099207_P01	GRMZM2G027862_P01	Uncharacterized protein loc100383792; Calcium ion binding	Uncharacterized protein; Binding	0.818
GRMZM2G099207_P01	GRMZM2G055795_P03	GRMZM2G099207_P01	GRMZM2G055795_P03	Uncharacterized protein loc100383792; Calcium ion binding	Cellulose synthase catalytic subunit 11 ; Belongs to the glycosyltransferase 2 family	0.487
GRMZM2G099207_P01	GRMZM2G082580_P01	GRMZM2G099207_P01	GRMZM2G082580_P01	Uncharacterized protein loc100383792; Calcium ion binding	Belongs to the glycosyltransferase 2 family. Plant cellulose synthase subfamily	0.447
GRMZM2G099207_P01	GRMZM2G104092_P01	GRMZM2G099207_P01	GRMZM2G104092_P01	Uncharacterized protein loc100383792; Calcium ion binding	Cellulose synthase A catalytic subunit 1 [UDP-forming]; Belongs to the glycosyltransferase 2 family	0.839
GRMZM2G099207_P01	GRMZM2G111642_P01	GRMZM2G099207_P01	GRMZM2G111642_P01	Uncharacterized protein loc100383792; Calcium ion binding	Cellulose synthase-5 ; Belongs to the glycosyltransferase 2 family. Plant cellulose synthase subfamily	0.795
GRMZM2G099207_P01	GRMZM2G147422_P01	GRMZM2G099207_P01	GRMZM2G147422_P01	Uncharacterized protein loc100383792; Calcium ion binding	Uncharacterized protein loc100279256; Endoglucanase 2; Belongs to the glycosyl hydrolase 9 (cellulase E) family	0.839
GRMZM2G099207_P01	GRMZM2G150404_P01	GRMZM2G099207_P01	GRMZM2G150404_P01	Uncharacterized protein loc100383792; Calcium ion binding	annotation not available	0.801
GRMZM2G099207_P01	GRMZM2G424832_P01	GRMZM2G099207_P01	GRMZM2G424832_P01	Uncharacterized protein loc100383792; Calcium ion binding	Cellulose synthase-4 ; Belongs to the glycosyltransferase 2 family. Plant cellulose synthase subfamily	0.801
GRMZM2G099207_P01	GRMZM2G553687_P01	GRMZM2G099207_P01	GRMZM2G553687_P01	Uncharacterized protein loc100383792; Calcium ion binding	Protein cellulose synthase interactive 1 isoform x1; Putative ARM repeat-containing protein containing family protein	0.818
GRMZM2G099207_P01	Zm00001eb317090	GRMZM2G099207_P01	GRMZM2G168364_P01	Uncharacterized protein loc100383792; Calcium ion binding	Chitinase-like protein 1; Endochitinase A2; Uncharacterized protein	0.902
GRMZM2G099207_P01	bk2	GRMZM2G099207_P01	GRMZM2G109326_P01	Uncharacterized protein loc100383792; Calcium ion binding	COBRA-like protein 4; Brittle stalk-2; Brittle stalk-2COBRA-like protein 4; COBRA-like protein 4; Uncharacterized protein	0.55
GRMZM2G099207_P01	cesa13	GRMZM2G099207_P01	GRMZM2G037413_P03	Uncharacterized protein loc100383792; Calcium ion binding	Cellulose synthase catalytic subunit 11	0.487
GRMZM2G099207_P01	cesa2	GRMZM2G099207_P01	GRMZM2G027723_P01	Uncharacterized protein loc100383792; Calcium ion binding	Cellulose synthase-2; Cellulose synthase2 ; Belongs to the glycosyltransferase 2 family. Plant cellulose synthase subfamily	0.839
GRMZM2G099207_P01	cesa8	GRMZM2G099207_P01	GRMZM2G177631_P01	Uncharacterized protein loc100383792; Calcium ion binding	Cellulose synthase-8 ; Belongs to the glycosyltransferase 2 family. Plant cellulose synthase subfamily	0.447
GRMZM2G099207_P01	cl51673_1	GRMZM2G099207_P01	GRMZM2G075775_P01	Uncharacterized protein loc100383792; Calcium ion binding	Uncharacterized protein loc100276332 precursor; Ferredoxin-related	0.84
GRMZM2G103668_P01	AC211652.4_FGP003	GRMZM2G103668_P01	AC211652.4_FGP003	annotation not available	Glycosyl hydrolase family protein with chitinase insertion domain; Belongs to the glycosyl hydrolase 18 family	0.805
GRMZM2G103668_P01	Chn1	GRMZM2G103668_P01	GRMZM2G453805_P01	annotation not available	Chitinase chem 5 precursor; Chitinase chem5; Belongs to the glycosyl hydrolase 18 family	0.798
GRMZM2G103668_P01	GRMZM2G117405_P02	GRMZM2G103668_P01	GRMZM2G117405_P02	annotation not available	Uncharacterized protein loc100277104 precursor; Beta-hexosaminidase	0.912
GRMZM2G103668_P01	GRMZM2G121514_P01	GRMZM2G103668_P01	GRMZM2G121514_P01	annotation not available	Beta-hexosaminidase 3 isoform x1; Beta-hexosaminidase	0.852
GRMZM2G103668_P01	TIDP3459	GRMZM2G103668_P01	GRMZM2G034598_P01	annotation not available	Uncharacterized protein loc100281192 precursor; Beta-hexosaminidase beta chain	0.852
GRMZM2G103668_P01	Zm00001eb008880	GRMZM2G103668_P01	GRMZM2G134251_P01	annotation not available	Uncharacterized protein loc100280178 precursor; Beta-hexosaminidase beta chain; Uncharacterized protein	0.915
GRMZM2G103668_P01	Zm00001eb047940	GRMZM2G103668_P01	GRMZM2G057093_P01	annotation not available	Chitinase 2; Belongs to the glycosyl hydrolase 18 family	0.557
GRMZM2G103668_P01	Zm00001eb167340	GRMZM2G103668_P01	GRMZM2G133781_P01	annotation not available	Uncharacterized protein loc100272870 precursor; Acidic endochitinase	0.482
GRMZM2G104092_P01	CesA-9	GRMZM2G104092_P01	GRMZM2G018241_P01	Cellulose synthase A catalytic subunit 1 [UDP-forming]; Belongs to the glycosyltransferase 2 family	Cellulose synthase-9 ; Belongs to the glycosyltransferase 2 family. Plant cellulose synthase subfamily	0.928
GRMZM2G104092_P01	GRMZM2G027862_P01	GRMZM2G104092_P01	GRMZM2G027862_P01	Cellulose synthase A catalytic subunit 1 [UDP-forming]; Belongs to the glycosyltransferase 2 family	Uncharacterized protein; Binding	0.931
GRMZM2G104092_P01	GRMZM2G082580_P01	GRMZM2G104092_P01	GRMZM2G082580_P01	Cellulose synthase A catalytic subunit 1 [UDP-forming]; Belongs to the glycosyltransferase 2 family	Belongs to the glycosyltransferase 2 family. Plant cellulose synthase subfamily	0.942
GRMZM2G104092_P01	GRMZM2G099207_P01	GRMZM2G104092_P01	GRMZM2G099207_P01	Cellulose synthase A catalytic subunit 1 [UDP-forming]; Belongs to the glycosyltransferase 2 family	Uncharacterized protein loc100383792; Calcium ion binding	0.839
GRMZM2G104092_P01	GRMZM2G111642_P01	GRMZM2G104092_P01	GRMZM2G111642_P01	Cellulose synthase A catalytic subunit 1 [UDP-forming]; Belongs to the glycosyltransferase 2 family	Cellulose synthase-5 ; Belongs to the glycosyltransferase 2 family. Plant cellulose synthase subfamily	0.928
GRMZM2G104092_P01	GRMZM2G113137_P01	GRMZM2G104092_P01	GRMZM2G113137_P01	Cellulose synthase A catalytic subunit 1 [UDP-forming]; Belongs to the glycosyltransferase 2 family	Cellulose synthase-6 ; Belongs to the glycosyltransferase 2 family. Plant cellulose synthase subfamily	0.66
GRMZM2G104092_P01	GRMZM2G147422_P01	GRMZM2G104092_P01	GRMZM2G147422_P01	Cellulose synthase A catalytic subunit 1 [UDP-forming]; Belongs to the glycosyltransferase 2 family	Uncharacterized protein loc100279256; Endoglucanase 2; Belongs to the glycosyl hydrolase 9 (cellulase E) family	0.45
GRMZM2G104092_P01	GRMZM2G150404_P01	GRMZM2G104092_P01	GRMZM2G150404_P01	Cellulose synthase A catalytic subunit 1 [UDP-forming]; Belongs to the glycosyltransferase 2 family	annotation not available	0.928
GRMZM2G104092_P01	GRMZM2G164676_P02	GRMZM2G104092_P01	GRMZM2G164676_P02	Cellulose synthase A catalytic subunit 1 [UDP-forming]; Belongs to the glycosyltransferase 2 family	Beta-galactosidase precursor; Beta-galactosidase	0.532
GRMZM2G104092_P01	GRMZM2G424832_P01	GRMZM2G104092_P01	GRMZM2G424832_P01	Cellulose synthase A catalytic subunit 1 [UDP-forming]; Belongs to the glycosyltransferase 2 family	Cellulose synthase-4 ; Belongs to the glycosyltransferase 2 family. Plant cellulose synthase subfamily	0.928
GRMZM2G104092_P01	GRMZM2G553687_P01	GRMZM2G104092_P01	GRMZM2G553687_P01	Cellulose synthase A catalytic subunit 1 [UDP-forming]; Belongs to the glycosyltransferase 2 family	Protein cellulose synthase interactive 1 isoform x1; Putative ARM repeat-containing protein containing family protein	0.931
GRMZM2G104092_P01	Zm00001eb317090	GRMZM2G104092_P01	GRMZM2G168364_P01	Cellulose synthase A catalytic subunit 1 [UDP-forming]; Belongs to the glycosyltransferase 2 family	Chitinase-like protein 1; Endochitinase A2; Uncharacterized protein	0.896
GRMZM2G104092_P01	bk2	GRMZM2G104092_P01	GRMZM2G109326_P01	Cellulose synthase A catalytic subunit 1 [UDP-forming]; Belongs to the glycosyltransferase 2 family	COBRA-like protein 4; Brittle stalk-2; Brittle stalk-2COBRA-like protein 4; COBRA-like protein 4; Uncharacterized protein	0.476
GRMZM2G104092_P01	cesa7	GRMZM2G104092_P01	GRMZM2G025231_P02	Cellulose synthase A catalytic subunit 1 [UDP-forming]; Belongs to the glycosyltransferase 2 family	Cellulose synthase-7 ; Belongs to the glycosyltransferase 2 family. Plant cellulose synthase subfamily	0.66
GRMZM2G104092_P01	cesa8	GRMZM2G104092_P01	GRMZM2G177631_P01	Cellulose synthase A catalytic subunit 1 [UDP-forming]; Belongs to the glycosyltransferase 2 family	Cellulose synthase-8 ; Belongs to the glycosyltransferase 2 family. Plant cellulose synthase subfamily	0.936
GRMZM2G111642_P01	CesA-1	GRMZM2G111642_P01	GRMZM2G112336_P01	Cellulose synthase-5 ; Belongs to the glycosyltransferase 2 family. Plant cellulose synthase subfamily	Cellulose synthase1 ; Belongs to the glycosyltransferase 2 family. Plant cellulose synthase subfamily	0.942
GRMZM2G111642_P01	Cesa3	GRMZM2G111642_P01	GRMZM2G039454_P01	Cellulose synthase-5 ; Belongs to the glycosyltransferase 2 family. Plant cellulose synthase subfamily	Cellulose synthase-3 ; Belongs to the glycosyltransferase 2 family. Plant cellulose synthase subfamily	0.928
GRMZM2G111642_P01	GRMZM2G027862_P01	GRMZM2G111642_P01	GRMZM2G027862_P01	Cellulose synthase-5 ; Belongs to the glycosyltransferase 2 family. Plant cellulose synthase subfamily	Uncharacterized protein; Binding	0.945
GRMZM2G111642_P01	GRMZM2G082580_P01	GRMZM2G111642_P01	GRMZM2G082580_P01	Cellulose synthase-5 ; Belongs to the glycosyltransferase 2 family. Plant cellulose synthase subfamily	Belongs to the glycosyltransferase 2 family. Plant cellulose synthase subfamily	0.684
GRMZM2G111642_P01	GRMZM2G099207_P01	GRMZM2G111642_P01	GRMZM2G099207_P01	Cellulose synthase-5 ; Belongs to the glycosyltransferase 2 family. Plant cellulose synthase subfamily	Uncharacterized protein loc100383792; Calcium ion binding	0.795
GRMZM2G111642_P01	GRMZM2G104092_P01	GRMZM2G111642_P01	GRMZM2G104092_P01	Cellulose synthase-5 ; Belongs to the glycosyltransferase 2 family. Plant cellulose synthase subfamily	Cellulose synthase A catalytic subunit 1 [UDP-forming]; Belongs to the glycosyltransferase 2 family	0.928
GRMZM2G111642_P01	GRMZM2G113137_P01	GRMZM2G111642_P01	GRMZM2G113137_P01	Cellulose synthase-5 ; Belongs to the glycosyltransferase 2 family. Plant cellulose synthase subfamily	Cellulose synthase-6 ; Belongs to the glycosyltransferase 2 family. Plant cellulose synthase subfamily	0.67
GRMZM2G111642_P01	GRMZM2G147422_P01	GRMZM2G111642_P01	GRMZM2G147422_P01	Cellulose synthase-5 ; Belongs to the glycosyltransferase 2 family. Plant cellulose synthase subfamily	Uncharacterized protein loc100279256; Endoglucanase 2; Belongs to the glycosyl hydrolase 9 (cellulase E) family	0.433
GRMZM2G111642_P01	GRMZM2G553687_P01	GRMZM2G111642_P01	GRMZM2G553687_P01	Cellulose synthase-5 ; Belongs to the glycosyltransferase 2 family. Plant cellulose synthase subfamily	Protein cellulose synthase interactive 1 isoform x1; Putative ARM repeat-containing protein containing family protein	0.945
GRMZM2G111642_P01	Zm00001eb317090	GRMZM2G111642_P01	GRMZM2G168364_P01	Cellulose synthase-5 ; Belongs to the glycosyltransferase 2 family. Plant cellulose synthase subfamily	Chitinase-like protein 1; Endochitinase A2; Uncharacterized protein	0.927
GRMZM2G111642_P01	cesa2	GRMZM2G111642_P01	GRMZM2G027723_P01	Cellulose synthase-5 ; Belongs to the glycosyltransferase 2 family. Plant cellulose synthase subfamily	Cellulose synthase-2; Cellulose synthase2 ; Belongs to the glycosyltransferase 2 family. Plant cellulose synthase subfamily	0.936
GRMZM2G111642_P01	cesa7	GRMZM2G111642_P01	GRMZM2G025231_P02	Cellulose synthase-5 ; Belongs to the glycosyltransferase 2 family. Plant cellulose synthase subfamily	Cellulose synthase-7 ; Belongs to the glycosyltransferase 2 family. Plant cellulose synthase subfamily	0.682
GRMZM2G111642_P01	cesa8	GRMZM2G111642_P01	GRMZM2G177631_P01	Cellulose synthase-5 ; Belongs to the glycosyltransferase 2 family. Plant cellulose synthase subfamily	Cellulose synthase-8 ; Belongs to the glycosyltransferase 2 family. Plant cellulose synthase subfamily	0.69
GRMZM2G113137_P01	CesA-1	GRMZM2G113137_P01	GRMZM2G112336_P01	Cellulose synthase-6 ; Belongs to the glycosyltransferase 2 family. Plant cellulose synthase subfamily	Cellulose synthase1 ; Belongs to the glycosyltransferase 2 family. Plant cellulose synthase subfamily	0.941
GRMZM2G113137_P01	CesA-9	GRMZM2G113137_P01	GRMZM2G018241_P01	Cellulose synthase-6 ; Belongs to the glycosyltransferase 2 family. Plant cellulose synthase subfamily	Cellulose synthase-9 ; Belongs to the glycosyltransferase 2 family. Plant cellulose synthase subfamily	0.814
GRMZM2G113137_P01	Cesa3	GRMZM2G113137_P01	GRMZM2G039454_P01	Cellulose synthase-6 ; Belongs to the glycosyltransferase 2 family. Plant cellulose synthase subfamily	Cellulose synthase-3 ; Belongs to the glycosyltransferase 2 family. Plant cellulose synthase subfamily	0.668
GRMZM2G113137_P01	GRMZM2G027862_P01	GRMZM2G113137_P01	GRMZM2G027862_P01	Cellulose synthase-6 ; Belongs to the glycosyltransferase 2 family. Plant cellulose synthase subfamily	Uncharacterized protein; Binding	0.632
GRMZM2G113137_P01	GRMZM2G104092_P01	GRMZM2G113137_P01	GRMZM2G104092_P01	Cellulose synthase-6 ; Belongs to the glycosyltransferase 2 family. Plant cellulose synthase subfamily	Cellulose synthase A catalytic subunit 1 [UDP-forming]; Belongs to the glycosyltransferase 2 family	0.66
GRMZM2G113137_P01	GRMZM2G111642_P01	GRMZM2G113137_P01	GRMZM2G111642_P01	Cellulose synthase-6 ; Belongs to the glycosyltransferase 2 family. Plant cellulose synthase subfamily	Cellulose synthase-5 ; Belongs to the glycosyltransferase 2 family. Plant cellulose synthase subfamily	0.67
GRMZM2G113137_P01	GRMZM2G147422_P01	GRMZM2G113137_P01	GRMZM2G147422_P01	Cellulose synthase-6 ; Belongs to the glycosyltransferase 2 family. Plant cellulose synthase subfamily	Uncharacterized protein loc100279256; Endoglucanase 2; Belongs to the glycosyl hydrolase 9 (cellulase E) family	0.505
GRMZM2G113137_P01	GRMZM2G150404_P01	GRMZM2G113137_P01	GRMZM2G150404_P01	Cellulose synthase-6 ; Belongs to the glycosyltransferase 2 family. Plant cellulose synthase subfamily	annotation not available	0.62
GRMZM2G113137_P01	GRMZM2G424832_P01	GRMZM2G113137_P01	GRMZM2G424832_P01	Cellulose synthase-6 ; Belongs to the glycosyltransferase 2 family. Plant cellulose synthase subfamily	Cellulose synthase-4 ; Belongs to the glycosyltransferase 2 family. Plant cellulose synthase subfamily	0.628
GRMZM2G113137_P01	GRMZM2G553687_P01	GRMZM2G113137_P01	GRMZM2G553687_P01	Cellulose synthase-6 ; Belongs to the glycosyltransferase 2 family. Plant cellulose synthase subfamily	Protein cellulose synthase interactive 1 isoform x1; Putative ARM repeat-containing protein containing family protein	0.632
GRMZM2G113137_P01	Zm00001eb317090	GRMZM2G113137_P01	GRMZM2G168364_P01	Cellulose synthase-6 ; Belongs to the glycosyltransferase 2 family. Plant cellulose synthase subfamily	Chitinase-like protein 1; Endochitinase A2; Uncharacterized protein	0.437
GRMZM2G113137_P01	cesa2	GRMZM2G113137_P01	GRMZM2G027723_P01	Cellulose synthase-6 ; Belongs to the glycosyltransferase 2 family. Plant cellulose synthase subfamily	Cellulose synthase-2; Cellulose synthase2 ; Belongs to the glycosyltransferase 2 family. Plant cellulose synthase subfamily	0.809
GRMZM2G113137_P01	cesa7	GRMZM2G113137_P01	GRMZM2G025231_P02	Cellulose synthase-6 ; Belongs to the glycosyltransferase 2 family. Plant cellulose synthase subfamily	Cellulose synthase-7 ; Belongs to the glycosyltransferase 2 family. Plant cellulose synthase subfamily	0.422
GRMZM2G113137_P01	gpm617	GRMZM2G113137_P01	GRMZM2G110735_P01	Cellulose synthase-6 ; Belongs to the glycosyltransferase 2 family. Plant cellulose synthase subfamily	Uncharacterized protein loc100274698; Endoglucanase	0.533
GRMZM2G117405_P02	AC211652.4_FGP003	GRMZM2G117405_P02	AC211652.4_FGP003	Uncharacterized protein loc100277104 precursor; Beta-hexosaminidase	Glycosyl hydrolase family protein with chitinase insertion domain; Belongs to the glycosyl hydrolase 18 family	0.922
GRMZM2G117405_P02	Chn1	GRMZM2G117405_P02	GRMZM2G453805_P01	Uncharacterized protein loc100277104 precursor; Beta-hexosaminidase	Chitinase chem 5 precursor; Chitinase chem5; Belongs to the glycosyl hydrolase 18 family	0.86
GRMZM2G117405_P02	GRMZM2G103668_P01	GRMZM2G117405_P02	GRMZM2G103668_P01	Uncharacterized protein loc100277104 precursor; Beta-hexosaminidase	annotation not available	0.912
GRMZM2G117405_P02	GRMZM2G164676_P02	GRMZM2G117405_P02	GRMZM2G164676_P02	Uncharacterized protein loc100277104 precursor; Beta-hexosaminidase	Beta-galactosidase precursor; Beta-galactosidase	0.917
GRMZM2G117405_P02	GRMZM2G399048_P01	GRMZM2G117405_P02	GRMZM2G399048_P01	Uncharacterized protein loc100277104 precursor; Beta-hexosaminidase	Transferase/ transferase, transferring glycosyl groups; Transferase/ transferase	0.901
GRMZM2G117405_P02	Pco104428a	GRMZM2G117405_P02	GRMZM2G064360_P01	Uncharacterized protein loc100277104 precursor; Beta-hexosaminidase	Uncharacterized protein loc100283208 precursor; Basic endochitinase 1	0.914
GRMZM2G117405_P02	Zm00001eb078730	GRMZM2G117405_P02	GRMZM2G051943_P01	Uncharacterized protein loc100277104 precursor; Beta-hexosaminidase	Endochitinase A; Defense against chitin-containing fungal pathogens; Belongs to the glycosyl hydrolase 19 family. Chitinase class I subfamily	0.859
GRMZM2G117405_P02	Zm00001eb167340	GRMZM2G117405_P02	GRMZM2G133781_P01	Uncharacterized protein loc100277104 precursor; Beta-hexosaminidase	Uncharacterized protein loc100272870 precursor; Acidic endochitinase	0.806
GRMZM2G117405_P02	Zm00001eb168350	GRMZM2G117405_P02	GRMZM2G358153_P01	Uncharacterized protein loc100277104 precursor; Beta-hexosaminidase	Chitinase 1; Uncharacterized protein ; Belongs to the glycosyl hydrolase 18 family	0.55
GRMZM2G117405_P02	Zm00001eb272090	GRMZM2G117405_P02	GRMZM2G145461_P01	Uncharacterized protein loc100277104 precursor; Beta-hexosaminidase	Uncharacterized protein loc100274400 precursor; Chitinase2	0.817
GRMZM2G117405_P02	Zm00001eb317090	GRMZM2G117405_P02	GRMZM2G168364_P01	Uncharacterized protein loc100277104 precursor; Beta-hexosaminidase	Chitinase-like protein 1; Endochitinase A2; Uncharacterized protein	0.645
GRMZM2G117405_P02	Zm00001eb346860	GRMZM2G117405_P02	GRMZM2G062974_P01	Uncharacterized protein loc100277104 precursor; Beta-hexosaminidase	Uncharacterized protein loc100284192 precursor; Basic endochitinase A	0.88
GRMZM2G117405_P02	Zm00001eb354540	GRMZM2G117405_P02	GRMZM2G083292_P01	Uncharacterized protein loc100277104 precursor; Beta-hexosaminidase	Basic endochitinase B	0.614
GRMZM2G117405_P02	Zm00001eb425600	GRMZM2G117405_P02	GRMZM2G005633_P02	Uncharacterized protein loc100277104 precursor; Beta-hexosaminidase	Endochitinase b precursor; Endochitinase B; Defense against chitin-containing fungal pathogens	0.788
GRMZM2G121514_P01	AC211652.4_FGP003	GRMZM2G121514_P01	AC211652.4_FGP003	Beta-hexosaminidase 3 isoform x1; Beta-hexosaminidase	Glycosyl hydrolase family protein with chitinase insertion domain; Belongs to the glycosyl hydrolase 18 family	0.937
GRMZM2G121514_P01	Chn1	GRMZM2G121514_P01	GRMZM2G453805_P01	Beta-hexosaminidase 3 isoform x1; Beta-hexosaminidase	Chitinase chem 5 precursor; Chitinase chem5; Belongs to the glycosyl hydrolase 18 family	0.882
GRMZM2G121514_P01	GRMZM2G103668_P01	GRMZM2G121514_P01	GRMZM2G103668_P01	Beta-hexosaminidase 3 isoform x1; Beta-hexosaminidase	annotation not available	0.852
GRMZM2G121514_P01	GRMZM2G164676_P02	GRMZM2G121514_P01	GRMZM2G164676_P02	Beta-hexosaminidase 3 isoform x1; Beta-hexosaminidase	Beta-galactosidase precursor; Beta-galactosidase	0.917
GRMZM2G121514_P01	GRMZM2G399048_P01	GRMZM2G121514_P01	GRMZM2G399048_P01	Beta-hexosaminidase 3 isoform x1; Beta-hexosaminidase	Transferase/ transferase, transferring glycosyl groups; Transferase/ transferase	0.901
GRMZM2G121514_P01	Pco104428a	GRMZM2G121514_P01	GRMZM2G064360_P01	Beta-hexosaminidase 3 isoform x1; Beta-hexosaminidase	Uncharacterized protein loc100283208 precursor; Basic endochitinase 1	0.859
GRMZM2G121514_P01	Zm00001eb078730	GRMZM2G121514_P01	GRMZM2G051943_P01	Beta-hexosaminidase 3 isoform x1; Beta-hexosaminidase	Endochitinase A; Defense against chitin-containing fungal pathogens; Belongs to the glycosyl hydrolase 19 family. Chitinase class I subfamily	0.789
GRMZM2G121514_P01	Zm00001eb167340	GRMZM2G121514_P01	GRMZM2G133781_P01	Beta-hexosaminidase 3 isoform x1; Beta-hexosaminidase	Uncharacterized protein loc100272870 precursor; Acidic endochitinase	0.711
GRMZM2G121514_P01	Zm00001eb272090	GRMZM2G121514_P01	GRMZM2G145461_P01	Beta-hexosaminidase 3 isoform x1; Beta-hexosaminidase	Uncharacterized protein loc100274400 precursor; Chitinase2	0.828
GRMZM2G121514_P01	Zm00001eb317090	GRMZM2G121514_P01	GRMZM2G168364_P01	Beta-hexosaminidase 3 isoform x1; Beta-hexosaminidase	Chitinase-like protein 1; Endochitinase A2; Uncharacterized protein	0.703
GRMZM2G121514_P01	Zm00001eb346860	GRMZM2G121514_P01	GRMZM2G062974_P01	Beta-hexosaminidase 3 isoform x1; Beta-hexosaminidase	Uncharacterized protein loc100284192 precursor; Basic endochitinase A	0.816
GRMZM2G121514_P01	Zm00001eb354540	GRMZM2G121514_P01	GRMZM2G083292_P01	Beta-hexosaminidase 3 isoform x1; Beta-hexosaminidase	Basic endochitinase B	0.673
GRMZM2G121514_P01	Zm00001eb425600	GRMZM2G121514_P01	GRMZM2G005633_P02	Beta-hexosaminidase 3 isoform x1; Beta-hexosaminidase	Endochitinase b precursor; Endochitinase B; Defense against chitin-containing fungal pathogens	0.804
GRMZM2G121514_P01	cl51673_1	GRMZM2G121514_P01	GRMZM2G075775_P01	Beta-hexosaminidase 3 isoform x1; Beta-hexosaminidase	Uncharacterized protein loc100276332 precursor; Ferredoxin-related	0.41
GRMZM2G147422_P01	CesA-1	GRMZM2G147422_P01	GRMZM2G112336_P01	Uncharacterized protein loc100279256; Endoglucanase 2; Belongs to the glycosyl hydrolase 9 (cellulase E) family	Cellulose synthase1 ; Belongs to the glycosyltransferase 2 family. Plant cellulose synthase subfamily	0.9
GRMZM2G147422_P01	CesA-9	GRMZM2G147422_P01	GRMZM2G018241_P01	Uncharacterized protein loc100279256; Endoglucanase 2; Belongs to the glycosyl hydrolase 9 (cellulase E) family	Cellulose synthase-9 ; Belongs to the glycosyltransferase 2 family. Plant cellulose synthase subfamily	0.907
GRMZM2G147422_P01	GRMZM2G027862_P01	GRMZM2G147422_P01	GRMZM2G027862_P01	Uncharacterized protein loc100279256; Endoglucanase 2; Belongs to the glycosyl hydrolase 9 (cellulase E) family	Uncharacterized protein; Binding	0.839
GRMZM2G147422_P01	GRMZM2G055795_P03	GRMZM2G147422_P01	GRMZM2G055795_P03	Uncharacterized protein loc100279256; Endoglucanase 2; Belongs to the glycosyl hydrolase 9 (cellulase E) family	Cellulose synthase catalytic subunit 11 ; Belongs to the glycosyltransferase 2 family	0.518
GRMZM2G147422_P01	GRMZM2G082580_P01	GRMZM2G147422_P01	GRMZM2G082580_P01	Uncharacterized protein loc100279256; Endoglucanase 2; Belongs to the glycosyl hydrolase 9 (cellulase E) family	Belongs to the glycosyltransferase 2 family. Plant cellulose synthase subfamily	0.84
GRMZM2G147422_P01	GRMZM2G099207_P01	GRMZM2G147422_P01	GRMZM2G099207_P01	Uncharacterized protein loc100279256; Endoglucanase 2; Belongs to the glycosyl hydrolase 9 (cellulase E) family	Uncharacterized protein loc100383792; Calcium ion binding	0.839
GRMZM2G147422_P01	GRMZM2G104092_P01	GRMZM2G147422_P01	GRMZM2G104092_P01	Uncharacterized protein loc100279256; Endoglucanase 2; Belongs to the glycosyl hydrolase 9 (cellulase E) family	Cellulose synthase A catalytic subunit 1 [UDP-forming]; Belongs to the glycosyltransferase 2 family	0.45
GRMZM2G147422_P01	GRMZM2G111642_P01	GRMZM2G147422_P01	GRMZM2G111642_P01	Uncharacterized protein loc100279256; Endoglucanase 2; Belongs to the glycosyl hydrolase 9 (cellulase E) family	Cellulose synthase-5 ; Belongs to the glycosyltransferase 2 family. Plant cellulose synthase subfamily	0.433
GRMZM2G147422_P01	GRMZM2G113137_P01	GRMZM2G147422_P01	GRMZM2G113137_P01	Uncharacterized protein loc100279256; Endoglucanase 2; Belongs to the glycosyl hydrolase 9 (cellulase E) family	Cellulose synthase-6 ; Belongs to the glycosyltransferase 2 family. Plant cellulose synthase subfamily	0.505
GRMZM2G147422_P01	GRMZM2G150404_P01	GRMZM2G147422_P01	GRMZM2G150404_P01	Uncharacterized protein loc100279256; Endoglucanase 2; Belongs to the glycosyl hydrolase 9 (cellulase E) family	annotation not available	0.487
GRMZM2G147422_P01	GRMZM2G424832_P01	GRMZM2G147422_P01	GRMZM2G424832_P01	Uncharacterized protein loc100279256; Endoglucanase 2; Belongs to the glycosyl hydrolase 9 (cellulase E) family	Cellulose synthase-4 ; Belongs to the glycosyltransferase 2 family. Plant cellulose synthase subfamily	0.555
GRMZM2G147422_P01	GRMZM2G553687_P01	GRMZM2G147422_P01	GRMZM2G553687_P01	Uncharacterized protein loc100279256; Endoglucanase 2; Belongs to the glycosyl hydrolase 9 (cellulase E) family	Protein cellulose synthase interactive 1 isoform x1; Putative ARM repeat-containing protein containing family protein	0.839
GRMZM2G147422_P01	Zm00001eb317090	GRMZM2G147422_P01	GRMZM2G168364_P01	Uncharacterized protein loc100279256; Endoglucanase 2; Belongs to the glycosyl hydrolase 9 (cellulase E) family	Chitinase-like protein 1; Endochitinase A2; Uncharacterized protein	0.944
GRMZM2G147422_P01	bk2	GRMZM2G147422_P01	GRMZM2G109326_P01	Uncharacterized protein loc100279256; Endoglucanase 2; Belongs to the glycosyl hydrolase 9 (cellulase E) family	COBRA-like protein 4; Brittle stalk-2; Brittle stalk-2COBRA-like protein 4; COBRA-like protein 4; Uncharacterized protein	0.791
GRMZM2G147422_P01	cesa13	GRMZM2G147422_P01	GRMZM2G037413_P03	Uncharacterized protein loc100279256; Endoglucanase 2; Belongs to the glycosyl hydrolase 9 (cellulase E) family	Cellulose synthase catalytic subunit 11	0.829
GRMZM2G147422_P01	cesa2	GRMZM2G147422_P01	GRMZM2G027723_P01	Uncharacterized protein loc100279256; Endoglucanase 2; Belongs to the glycosyl hydrolase 9 (cellulase E) family	Cellulose synthase-2; Cellulose synthase2 ; Belongs to the glycosyltransferase 2 family. Plant cellulose synthase subfamily	0.876
GRMZM2G147422_P01	cesa7	GRMZM2G147422_P01	GRMZM2G025231_P02	Uncharacterized protein loc100279256; Endoglucanase 2; Belongs to the glycosyl hydrolase 9 (cellulase E) family	Cellulose synthase-7 ; Belongs to the glycosyltransferase 2 family. Plant cellulose synthase subfamily	0.818
GRMZM2G147422_P01	cesa8	GRMZM2G147422_P01	GRMZM2G177631_P01	Uncharacterized protein loc100279256; Endoglucanase 2; Belongs to the glycosyl hydrolase 9 (cellulase E) family	Cellulose synthase-8 ; Belongs to the glycosyltransferase 2 family. Plant cellulose synthase subfamily	0.895
GRMZM2G147422_P01	cl51673_1	GRMZM2G147422_P01	GRMZM2G075775_P01	Uncharacterized protein loc100279256; Endoglucanase 2; Belongs to the glycosyl hydrolase 9 (cellulase E) family	Uncharacterized protein loc100276332 precursor; Ferredoxin-related	0.869
GRMZM2G147422_P01	gpm617	GRMZM2G147422_P01	GRMZM2G110735_P01	Uncharacterized protein loc100279256; Endoglucanase 2; Belongs to the glycosyl hydrolase 9 (cellulase E) family	Uncharacterized protein loc100274698; Endoglucanase	0.846
GRMZM2G150404_P01	CesA-1	GRMZM2G150404_P01	GRMZM2G112336_P01	annotation not available	Cellulose synthase1 ; Belongs to the glycosyltransferase 2 family. Plant cellulose synthase subfamily	0.927
GRMZM2G150404_P01	Cesa3	GRMZM2G150404_P01	GRMZM2G039454_P01	annotation not available	Cellulose synthase-3 ; Belongs to the glycosyltransferase 2 family. Plant cellulose synthase subfamily	0.927
GRMZM2G150404_P01	GRMZM2G027862_P01	GRMZM2G150404_P01	GRMZM2G027862_P01	annotation not available	Uncharacterized protein; Binding	0.945
GRMZM2G150404_P01	GRMZM2G082580_P01	GRMZM2G150404_P01	GRMZM2G082580_P01	annotation not available	Belongs to the glycosyltransferase 2 family. Plant cellulose synthase subfamily	0.698
GRMZM2G150404_P01	GRMZM2G099207_P01	GRMZM2G150404_P01	GRMZM2G099207_P01	annotation not available	Uncharacterized protein loc100383792; Calcium ion binding	0.801
GRMZM2G150404_P01	GRMZM2G104092_P01	GRMZM2G150404_P01	GRMZM2G104092_P01	annotation not available	Cellulose synthase A catalytic subunit 1 [UDP-forming]; Belongs to the glycosyltransferase 2 family	0.928
GRMZM2G150404_P01	GRMZM2G113137_P01	GRMZM2G150404_P01	GRMZM2G113137_P01	annotation not available	Cellulose synthase-6 ; Belongs to the glycosyltransferase 2 family. Plant cellulose synthase subfamily	0.62
GRMZM2G150404_P01	GRMZM2G147422_P01	GRMZM2G150404_P01	GRMZM2G147422_P01	annotation not available	Uncharacterized protein loc100279256; Endoglucanase 2; Belongs to the glycosyl hydrolase 9 (cellulase E) family	0.487
GRMZM2G150404_P01	GRMZM2G553687_P01	GRMZM2G150404_P01	GRMZM2G553687_P01	annotation not available	Protein cellulose synthase interactive 1 isoform x1; Putative ARM repeat-containing protein containing family protein	0.945
GRMZM2G150404_P01	Zm00001eb317090	GRMZM2G150404_P01	GRMZM2G168364_P01	annotation not available	Chitinase-like protein 1; Endochitinase A2; Uncharacterized protein	0.917
GRMZM2G150404_P01	cesa2	GRMZM2G150404_P01	GRMZM2G027723_P01	annotation not available	Cellulose synthase-2; Cellulose synthase2 ; Belongs to the glycosyltransferase 2 family. Plant cellulose synthase subfamily	0.927
GRMZM2G150404_P01	cesa7	GRMZM2G150404_P01	GRMZM2G025231_P02	annotation not available	Cellulose synthase-7 ; Belongs to the glycosyltransferase 2 family. Plant cellulose synthase subfamily	0.62
GRMZM2G150404_P01	cesa8	GRMZM2G150404_P01	GRMZM2G177631_P01	annotation not available	Cellulose synthase-8 ; Belongs to the glycosyltransferase 2 family. Plant cellulose synthase subfamily	0.695
GRMZM2G164676_P02	CesA-1	GRMZM2G164676_P02	GRMZM2G112336_P01	Beta-galactosidase precursor; Beta-galactosidase	Cellulose synthase1 ; Belongs to the glycosyltransferase 2 family. Plant cellulose synthase subfamily	0.532
GRMZM2G164676_P02	Cesa3	GRMZM2G164676_P02	GRMZM2G039454_P01	Beta-galactosidase precursor; Beta-galactosidase	Cellulose synthase-3 ; Belongs to the glycosyltransferase 2 family. Plant cellulose synthase subfamily	0.532
GRMZM2G164676_P02	GRMZM2G104092_P01	GRMZM2G164676_P02	GRMZM2G104092_P01	Beta-galactosidase precursor; Beta-galactosidase	Cellulose synthase A catalytic subunit 1 [UDP-forming]; Belongs to the glycosyltransferase 2 family	0.532
GRMZM2G164676_P02	GRMZM2G117405_P02	GRMZM2G164676_P02	GRMZM2G117405_P02	Beta-galactosidase precursor; Beta-galactosidase	Uncharacterized protein loc100277104 precursor; Beta-hexosaminidase	0.917
GRMZM2G164676_P02	GRMZM2G121514_P01	GRMZM2G164676_P02	GRMZM2G121514_P01	Beta-galactosidase precursor; Beta-galactosidase	Beta-hexosaminidase 3 isoform x1; Beta-hexosaminidase	0.917
GRMZM2G164676_P02	GRMZM2G399048_P01	GRMZM2G164676_P02	GRMZM2G399048_P01	Beta-galactosidase precursor; Beta-galactosidase	Transferase/ transferase, transferring glycosyl groups; Transferase/ transferase	0.8
GRMZM2G164676_P02	TIDP3459	GRMZM2G164676_P02	GRMZM2G034598_P01	Beta-galactosidase precursor; Beta-galactosidase	Uncharacterized protein loc100281192 precursor; Beta-hexosaminidase beta chain	0.917
GRMZM2G164676_P02	Zm00001eb008880	GRMZM2G164676_P02	GRMZM2G134251_P01	Beta-galactosidase precursor; Beta-galactosidase	Uncharacterized protein loc100280178 precursor; Beta-hexosaminidase beta chain; Uncharacterized protein	0.917
GRMZM2G164676_P02	cesa2	GRMZM2G164676_P02	GRMZM2G027723_P01	Beta-galactosidase precursor; Beta-galactosidase	Cellulose synthase-2; Cellulose synthase2 ; Belongs to the glycosyltransferase 2 family. Plant cellulose synthase subfamily	0.532
GRMZM2G399048_P01	GRMZM2G117405_P02	GRMZM2G399048_P01	GRMZM2G117405_P02	Transferase/ transferase, transferring glycosyl groups; Transferase/ transferase	Uncharacterized protein loc100277104 precursor; Beta-hexosaminidase	0.901
GRMZM2G399048_P01	GRMZM2G121514_P01	GRMZM2G399048_P01	GRMZM2G121514_P01	Transferase/ transferase, transferring glycosyl groups; Transferase/ transferase	Beta-hexosaminidase 3 isoform x1; Beta-hexosaminidase	0.901
GRMZM2G399048_P01	GRMZM2G164676_P02	GRMZM2G399048_P01	GRMZM2G164676_P02	Transferase/ transferase, transferring glycosyl groups; Transferase/ transferase	Beta-galactosidase precursor; Beta-galactosidase	0.8
GRMZM2G399048_P01	TIDP3459	GRMZM2G399048_P01	GRMZM2G034598_P01	Transferase/ transferase, transferring glycosyl groups; Transferase/ transferase	Uncharacterized protein loc100281192 precursor; Beta-hexosaminidase beta chain	0.901
GRMZM2G399048_P01	Zm00001eb008880	GRMZM2G399048_P01	GRMZM2G134251_P01	Transferase/ transferase, transferring glycosyl groups; Transferase/ transferase	Uncharacterized protein loc100280178 precursor; Beta-hexosaminidase beta chain; Uncharacterized protein	0.901
GRMZM2G424832_P01	CesA-1	GRMZM2G424832_P01	GRMZM2G112336_P01	Cellulose synthase-4 ; Belongs to the glycosyltransferase 2 family. Plant cellulose synthase subfamily	Cellulose synthase1 ; Belongs to the glycosyltransferase 2 family. Plant cellulose synthase subfamily	0.942
GRMZM2G424832_P01	CesA-9	GRMZM2G424832_P01	GRMZM2G018241_P01	Cellulose synthase-4 ; Belongs to the glycosyltransferase 2 family. Plant cellulose synthase subfamily	Cellulose synthase-9 ; Belongs to the glycosyltransferase 2 family. Plant cellulose synthase subfamily	0.788
GRMZM2G424832_P01	Cesa3	GRMZM2G424832_P01	GRMZM2G039454_P01	Cellulose synthase-4 ; Belongs to the glycosyltransferase 2 family. Plant cellulose synthase subfamily	Cellulose synthase-3 ; Belongs to the glycosyltransferase 2 family. Plant cellulose synthase subfamily	0.928
GRMZM2G424832_P01	GRMZM2G027862_P01	GRMZM2G424832_P01	GRMZM2G027862_P01	Cellulose synthase-4 ; Belongs to the glycosyltransferase 2 family. Plant cellulose synthase subfamily	Uncharacterized protein; Binding	0.945
GRMZM2G424832_P01	GRMZM2G082580_P01	GRMZM2G424832_P01	GRMZM2G082580_P01	Cellulose synthase-4 ; Belongs to the glycosyltransferase 2 family. Plant cellulose synthase subfamily	Belongs to the glycosyltransferase 2 family. Plant cellulose synthase subfamily	0.695
GRMZM2G424832_P01	GRMZM2G099207_P01	GRMZM2G424832_P01	GRMZM2G099207_P01	Cellulose synthase-4 ; Belongs to the glycosyltransferase 2 family. Plant cellulose synthase subfamily	Uncharacterized protein loc100383792; Calcium ion binding	0.801
GRMZM2G424832_P01	GRMZM2G104092_P01	GRMZM2G424832_P01	GRMZM2G104092_P01	Cellulose synthase-4 ; Belongs to the glycosyltransferase 2 family. Plant cellulose synthase subfamily	Cellulose synthase A catalytic subunit 1 [UDP-forming]; Belongs to the glycosyltransferase 2 family	0.928
GRMZM2G424832_P01	GRMZM2G113137_P01	GRMZM2G424832_P01	GRMZM2G113137_P01	Cellulose synthase-4 ; Belongs to the glycosyltransferase 2 family. Plant cellulose synthase subfamily	Cellulose synthase-6 ; Belongs to the glycosyltransferase 2 family. Plant cellulose synthase subfamily	0.628
GRMZM2G424832_P01	GRMZM2G147422_P01	GRMZM2G424832_P01	GRMZM2G147422_P01	Cellulose synthase-4 ; Belongs to the glycosyltransferase 2 family. Plant cellulose synthase subfamily	Uncharacterized protein loc100279256; Endoglucanase 2; Belongs to the glycosyl hydrolase 9 (cellulase E) family	0.555
GRMZM2G424832_P01	GRMZM2G553687_P01	GRMZM2G424832_P01	GRMZM2G553687_P01	Cellulose synthase-4 ; Belongs to the glycosyltransferase 2 family. Plant cellulose synthase subfamily	Protein cellulose synthase interactive 1 isoform x1; Putative ARM repeat-containing protein containing family protein	0.945
GRMZM2G424832_P01	Zm00001eb317090	GRMZM2G424832_P01	GRMZM2G168364_P01	Cellulose synthase-4 ; Belongs to the glycosyltransferase 2 family. Plant cellulose synthase subfamily	Chitinase-like protein 1; Endochitinase A2; Uncharacterized protein	0.934
GRMZM2G424832_P01	bk2	GRMZM2G424832_P01	GRMZM2G109326_P01	Cellulose synthase-4 ; Belongs to the glycosyltransferase 2 family. Plant cellulose synthase subfamily	COBRA-like protein 4; Brittle stalk-2; Brittle stalk-2COBRA-like protein 4; COBRA-like protein 4; Uncharacterized protein	0.472
GRMZM2G424832_P01	cesa2	GRMZM2G424832_P01	GRMZM2G027723_P01	Cellulose synthase-4 ; Belongs to the glycosyltransferase 2 family. Plant cellulose synthase subfamily	Cellulose synthase-2; Cellulose synthase2 ; Belongs to the glycosyltransferase 2 family. Plant cellulose synthase subfamily	0.943
GRMZM2G424832_P01	cesa7	GRMZM2G424832_P01	GRMZM2G025231_P02	Cellulose synthase-4 ; Belongs to the glycosyltransferase 2 family. Plant cellulose synthase subfamily	Cellulose synthase-7 ; Belongs to the glycosyltransferase 2 family. Plant cellulose synthase subfamily	0.703
GRMZM2G424832_P01	cesa8	GRMZM2G424832_P01	GRMZM2G177631_P01	Cellulose synthase-4 ; Belongs to the glycosyltransferase 2 family. Plant cellulose synthase subfamily	Cellulose synthase-8 ; Belongs to the glycosyltransferase 2 family. Plant cellulose synthase subfamily	0.743
GRMZM2G553687_P01	CesA-1	GRMZM2G553687_P01	GRMZM2G112336_P01	Protein cellulose synthase interactive 1 isoform x1; Putative ARM repeat-containing protein containing family protein	Cellulose synthase1 ; Belongs to the glycosyltransferase 2 family. Plant cellulose synthase subfamily	0.931
GRMZM2G553687_P01	CesA-9	GRMZM2G553687_P01	GRMZM2G018241_P01	Protein cellulose synthase interactive 1 isoform x1; Putative ARM repeat-containing protein containing family protein	Cellulose synthase-9 ; Belongs to the glycosyltransferase 2 family. Plant cellulose synthase subfamily	0.945
GRMZM2G553687_P01	Cesa3	GRMZM2G553687_P01	GRMZM2G039454_P01	Protein cellulose synthase interactive 1 isoform x1; Putative ARM repeat-containing protein containing family protein	Cellulose synthase-3 ; Belongs to the glycosyltransferase 2 family. Plant cellulose synthase subfamily	0.931
GRMZM2G553687_P01	GRMZM2G055795_P03	GRMZM2G553687_P01	GRMZM2G055795_P03	Protein cellulose synthase interactive 1 isoform x1; Putative ARM repeat-containing protein containing family protein	Cellulose synthase catalytic subunit 11 ; Belongs to the glycosyltransferase 2 family	0.544
GRMZM2G553687_P01	GRMZM2G082580_P01	GRMZM2G553687_P01	GRMZM2G082580_P01	Protein cellulose synthase interactive 1 isoform x1; Putative ARM repeat-containing protein containing family protein	Belongs to the glycosyltransferase 2 family. Plant cellulose synthase subfamily	0.831
GRMZM2G553687_P01	GRMZM2G099207_P01	GRMZM2G553687_P01	GRMZM2G099207_P01	Protein cellulose synthase interactive 1 isoform x1; Putative ARM repeat-containing protein containing family protein	Uncharacterized protein loc100383792; Calcium ion binding	0.818
GRMZM2G553687_P01	GRMZM2G104092_P01	GRMZM2G553687_P01	GRMZM2G104092_P01	Protein cellulose synthase interactive 1 isoform x1; Putative ARM repeat-containing protein containing family protein	Cellulose synthase A catalytic subunit 1 [UDP-forming]; Belongs to the glycosyltransferase 2 family	0.931
GRMZM2G553687_P01	GRMZM2G111642_P01	GRMZM2G553687_P01	GRMZM2G111642_P01	Protein cellulose synthase interactive 1 isoform x1; Putative ARM repeat-containing protein containing family protein	Cellulose synthase-5 ; Belongs to the glycosyltransferase 2 family. Plant cellulose synthase subfamily	0.945
GRMZM2G553687_P01	GRMZM2G113137_P01	GRMZM2G553687_P01	GRMZM2G113137_P01	Protein cellulose synthase interactive 1 isoform x1; Putative ARM repeat-containing protein containing family protein	Cellulose synthase-6 ; Belongs to the glycosyltransferase 2 family. Plant cellulose synthase subfamily	0.632
GRMZM2G553687_P01	GRMZM2G147422_P01	GRMZM2G553687_P01	GRMZM2G147422_P01	Protein cellulose synthase interactive 1 isoform x1; Putative ARM repeat-containing protein containing family protein	Uncharacterized protein loc100279256; Endoglucanase 2; Belongs to the glycosyl hydrolase 9 (cellulase E) family	0.839
GRMZM2G553687_P01	GRMZM2G150404_P01	GRMZM2G553687_P01	GRMZM2G150404_P01	Protein cellulose synthase interactive 1 isoform x1; Putative ARM repeat-containing protein containing family protein	annotation not available	0.945
GRMZM2G553687_P01	GRMZM2G424832_P01	GRMZM2G553687_P01	GRMZM2G424832_P01	Protein cellulose synthase interactive 1 isoform x1; Putative ARM repeat-containing protein containing family protein	Cellulose synthase-4 ; Belongs to the glycosyltransferase 2 family. Plant cellulose synthase subfamily	0.945
GRMZM2G553687_P01	Zm00001eb317090	GRMZM2G553687_P01	GRMZM2G168364_P01	Protein cellulose synthase interactive 1 isoform x1; Putative ARM repeat-containing protein containing family protein	Chitinase-like protein 1; Endochitinase A2; Uncharacterized protein	0.86
GRMZM2G553687_P01	cesa13	GRMZM2G553687_P01	GRMZM2G037413_P03	Protein cellulose synthase interactive 1 isoform x1; Putative ARM repeat-containing protein containing family protein	Cellulose synthase catalytic subunit 11	0.544
GRMZM2G553687_P01	cesa2	GRMZM2G553687_P01	GRMZM2G027723_P01	Protein cellulose synthase interactive 1 isoform x1; Putative ARM repeat-containing protein containing family protein	Cellulose synthase-2; Cellulose synthase2 ; Belongs to the glycosyltransferase 2 family. Plant cellulose synthase subfamily	0.931
GRMZM2G553687_P01	cesa7	GRMZM2G553687_P01	GRMZM2G025231_P02	Protein cellulose synthase interactive 1 isoform x1; Putative ARM repeat-containing protein containing family protein	Cellulose synthase-7 ; Belongs to the glycosyltransferase 2 family. Plant cellulose synthase subfamily	0.632
GRMZM2G553687_P01	cesa8	GRMZM2G553687_P01	GRMZM2G177631_P01	Protein cellulose synthase interactive 1 isoform x1; Putative ARM repeat-containing protein containing family protein	Cellulose synthase-8 ; Belongs to the glycosyltransferase 2 family. Plant cellulose synthase subfamily	0.831
GRMZM2G553687_P01	cl51673_1	GRMZM2G553687_P01	GRMZM2G075775_P01	Protein cellulose synthase interactive 1 isoform x1; Putative ARM repeat-containing protein containing family protein	Uncharacterized protein loc100276332 precursor; Ferredoxin-related	0.807
GRMZM2G553687_P01	gpm617	GRMZM2G553687_P01	GRMZM2G110735_P01	Protein cellulose synthase interactive 1 isoform x1; Putative ARM repeat-containing protein containing family protein	Uncharacterized protein loc100274698; Endoglucanase	0.536
Pco104428a	AC211652.4_FGP003	GRMZM2G064360_P01	AC211652.4_FGP003	Uncharacterized protein loc100283208 precursor; Basic endochitinase 1	Glycosyl hydrolase family protein with chitinase insertion domain; Belongs to the glycosyl hydrolase 18 family	0.68
Pco104428a	Chn1	GRMZM2G064360_P01	GRMZM2G453805_P01	Uncharacterized protein loc100283208 precursor; Basic endochitinase 1	Chitinase chem 5 precursor; Chitinase chem5; Belongs to the glycosyl hydrolase 18 family	0.45
Pco104428a	GRMZM2G117405_P02	GRMZM2G064360_P01	GRMZM2G117405_P02	Uncharacterized protein loc100283208 precursor; Basic endochitinase 1	Uncharacterized protein loc100277104 precursor; Beta-hexosaminidase	0.914
Pco104428a	GRMZM2G121514_P01	GRMZM2G064360_P01	GRMZM2G121514_P01	Uncharacterized protein loc100283208 precursor; Basic endochitinase 1	Beta-hexosaminidase 3 isoform x1; Beta-hexosaminidase	0.859
Pco104428a	TIDP3459	GRMZM2G064360_P01	GRMZM2G034598_P01	Uncharacterized protein loc100283208 precursor; Basic endochitinase 1	Uncharacterized protein loc100281192 precursor; Beta-hexosaminidase beta chain	0.878
Pco104428a	Zm00001eb008880	GRMZM2G064360_P01	GRMZM2G134251_P01	Uncharacterized protein loc100283208 precursor; Basic endochitinase 1	Uncharacterized protein loc100280178 precursor; Beta-hexosaminidase beta chain; Uncharacterized protein	0.915
Pco104428a	Zm00001eb168350	GRMZM2G064360_P01	GRMZM2G358153_P01	Uncharacterized protein loc100283208 precursor; Basic endochitinase 1	Chitinase 1; Uncharacterized protein ; Belongs to the glycosyl hydrolase 18 family	0.434
TIDP3459	AC211652.4_FGP003	GRMZM2G034598_P01	AC211652.4_FGP003	Uncharacterized protein loc100281192 precursor; Beta-hexosaminidase beta chain	Glycosyl hydrolase family protein with chitinase insertion domain; Belongs to the glycosyl hydrolase 18 family	0.937
TIDP3459	Chn1	GRMZM2G034598_P01	GRMZM2G453805_P01	Uncharacterized protein loc100281192 precursor; Beta-hexosaminidase beta chain	Chitinase chem 5 precursor; Chitinase chem5; Belongs to the glycosyl hydrolase 18 family	0.882
TIDP3459	GRMZM2G103668_P01	GRMZM2G034598_P01	GRMZM2G103668_P01	Uncharacterized protein loc100281192 precursor; Beta-hexosaminidase beta chain	annotation not available	0.852
TIDP3459	GRMZM2G164676_P02	GRMZM2G034598_P01	GRMZM2G164676_P02	Uncharacterized protein loc100281192 precursor; Beta-hexosaminidase beta chain	Beta-galactosidase precursor; Beta-galactosidase	0.917
TIDP3459	GRMZM2G399048_P01	GRMZM2G034598_P01	GRMZM2G399048_P01	Uncharacterized protein loc100281192 precursor; Beta-hexosaminidase beta chain	Transferase/ transferase, transferring glycosyl groups; Transferase/ transferase	0.901
TIDP3459	Pco104428a	GRMZM2G034598_P01	GRMZM2G064360_P01	Uncharacterized protein loc100281192 precursor; Beta-hexosaminidase beta chain	Uncharacterized protein loc100283208 precursor; Basic endochitinase 1	0.878
TIDP3459	Zm00001eb078730	GRMZM2G034598_P01	GRMZM2G051943_P01	Uncharacterized protein loc100281192 precursor; Beta-hexosaminidase beta chain	Endochitinase A; Defense against chitin-containing fungal pathogens; Belongs to the glycosyl hydrolase 19 family. Chitinase class I subfamily	0.79
TIDP3459	Zm00001eb167340	GRMZM2G034598_P01	GRMZM2G133781_P01	Uncharacterized protein loc100281192 precursor; Beta-hexosaminidase beta chain	Uncharacterized protein loc100272870 precursor; Acidic endochitinase	0.726
TIDP3459	Zm00001eb272090	GRMZM2G034598_P01	GRMZM2G145461_P01	Uncharacterized protein loc100281192 precursor; Beta-hexosaminidase beta chain	Uncharacterized protein loc100274400 precursor; Chitinase2	0.828
TIDP3459	Zm00001eb317090	GRMZM2G034598_P01	GRMZM2G168364_P01	Uncharacterized protein loc100281192 precursor; Beta-hexosaminidase beta chain	Chitinase-like protein 1; Endochitinase A2; Uncharacterized protein	0.645
TIDP3459	Zm00001eb346860	GRMZM2G034598_P01	GRMZM2G062974_P01	Uncharacterized protein loc100281192 precursor; Beta-hexosaminidase beta chain	Uncharacterized protein loc100284192 precursor; Basic endochitinase A	0.817
TIDP3459	Zm00001eb354540	GRMZM2G034598_P01	GRMZM2G083292_P01	Uncharacterized protein loc100281192 precursor; Beta-hexosaminidase beta chain	Basic endochitinase B	0.673
TIDP3459	Zm00001eb425600	GRMZM2G034598_P01	GRMZM2G005633_P02	Uncharacterized protein loc100281192 precursor; Beta-hexosaminidase beta chain	Endochitinase b precursor; Endochitinase B; Defense against chitin-containing fungal pathogens	0.815
Zm00001eb008880	AC211652.4_FGP003	GRMZM2G134251_P01	AC211652.4_FGP003	Uncharacterized protein loc100280178 precursor; Beta-hexosaminidase beta chain; Uncharacterized protein	Glycosyl hydrolase family protein with chitinase insertion domain; Belongs to the glycosyl hydrolase 18 family	0.936
Zm00001eb008880	Chn1	GRMZM2G134251_P01	GRMZM2G453805_P01	Uncharacterized protein loc100280178 precursor; Beta-hexosaminidase beta chain; Uncharacterized protein	Chitinase chem 5 precursor; Chitinase chem5; Belongs to the glycosyl hydrolase 18 family	0.882
Zm00001eb008880	GRMZM2G103668_P01	GRMZM2G134251_P01	GRMZM2G103668_P01	Uncharacterized protein loc100280178 precursor; Beta-hexosaminidase beta chain; Uncharacterized protein	annotation not available	0.915
Zm00001eb008880	GRMZM2G164676_P02	GRMZM2G134251_P01	GRMZM2G164676_P02	Uncharacterized protein loc100280178 precursor; Beta-hexosaminidase beta chain; Uncharacterized protein	Beta-galactosidase precursor; Beta-galactosidase	0.917
Zm00001eb008880	GRMZM2G399048_P01	GRMZM2G134251_P01	GRMZM2G399048_P01	Uncharacterized protein loc100280178 precursor; Beta-hexosaminidase beta chain; Uncharacterized protein	Transferase/ transferase, transferring glycosyl groups; Transferase/ transferase	0.901
Zm00001eb008880	Pco104428a	GRMZM2G134251_P01	GRMZM2G064360_P01	Uncharacterized protein loc100280178 precursor; Beta-hexosaminidase beta chain; Uncharacterized protein	Uncharacterized protein loc100283208 precursor; Basic endochitinase 1	0.915
Zm00001eb008880	Zm00001eb078730	GRMZM2G134251_P01	GRMZM2G051943_P01	Uncharacterized protein loc100280178 precursor; Beta-hexosaminidase beta chain; Uncharacterized protein	Endochitinase A; Defense against chitin-containing fungal pathogens; Belongs to the glycosyl hydrolase 19 family. Chitinase class I subfamily	0.88
Zm00001eb008880	Zm00001eb167340	GRMZM2G134251_P01	GRMZM2G133781_P01	Uncharacterized protein loc100280178 precursor; Beta-hexosaminidase beta chain; Uncharacterized protein	Uncharacterized protein loc100272870 precursor; Acidic endochitinase	0.71
Zm00001eb008880	Zm00001eb272090	GRMZM2G134251_P01	GRMZM2G145461_P01	Uncharacterized protein loc100280178 precursor; Beta-hexosaminidase beta chain; Uncharacterized protein	Uncharacterized protein loc100274400 precursor; Chitinase2	0.828
Zm00001eb008880	Zm00001eb317090	GRMZM2G134251_P01	GRMZM2G168364_P01	Uncharacterized protein loc100280178 precursor; Beta-hexosaminidase beta chain; Uncharacterized protein	Chitinase-like protein 1; Endochitinase A2; Uncharacterized protein	0.669
Zm00001eb008880	Zm00001eb346860	GRMZM2G134251_P01	GRMZM2G062974_P01	Uncharacterized protein loc100280178 precursor; Beta-hexosaminidase beta chain; Uncharacterized protein	Uncharacterized protein loc100284192 precursor; Basic endochitinase A	0.897
Zm00001eb008880	Zm00001eb354540	GRMZM2G134251_P01	GRMZM2G083292_P01	Uncharacterized protein loc100280178 precursor; Beta-hexosaminidase beta chain; Uncharacterized protein	Basic endochitinase B	0.671
Zm00001eb008880	Zm00001eb425600	GRMZM2G134251_P01	GRMZM2G005633_P02	Uncharacterized protein loc100280178 precursor; Beta-hexosaminidase beta chain; Uncharacterized protein	Endochitinase b precursor; Endochitinase B; Defense against chitin-containing fungal pathogens	0.801
Zm00001eb047940	Chn1	GRMZM2G057093_P01	GRMZM2G453805_P01	Chitinase 2; Belongs to the glycosyl hydrolase 18 family	Chitinase chem 5 precursor; Chitinase chem5; Belongs to the glycosyl hydrolase 18 family	0.63
Zm00001eb047940	GRMZM2G103668_P01	GRMZM2G057093_P01	GRMZM2G103668_P01	Chitinase 2; Belongs to the glycosyl hydrolase 18 family	annotation not available	0.557
Zm00001eb047940	Zm00001eb317090	GRMZM2G057093_P01	GRMZM2G168364_P01	Chitinase 2; Belongs to the glycosyl hydrolase 18 family	Chitinase-like protein 1; Endochitinase A2; Uncharacterized protein	0.573
Zm00001eb078730	AC211652.4_FGP003	GRMZM2G051943_P01	AC211652.4_FGP003	Endochitinase A; Defense against chitin-containing fungal pathogens; Belongs to the glycosyl hydrolase 19 family. Chitinase class I subfamily	Glycosyl hydrolase family protein with chitinase insertion domain; Belongs to the glycosyl hydrolase 18 family	0.519
Zm00001eb078730	GRMZM2G117405_P02	GRMZM2G051943_P01	GRMZM2G117405_P02	Endochitinase A; Defense against chitin-containing fungal pathogens; Belongs to the glycosyl hydrolase 19 family. Chitinase class I subfamily	Uncharacterized protein loc100277104 precursor; Beta-hexosaminidase	0.859
Zm00001eb078730	GRMZM2G121514_P01	GRMZM2G051943_P01	GRMZM2G121514_P01	Endochitinase A; Defense against chitin-containing fungal pathogens; Belongs to the glycosyl hydrolase 19 family. Chitinase class I subfamily	Beta-hexosaminidase 3 isoform x1; Beta-hexosaminidase	0.789
Zm00001eb078730	TIDP3459	GRMZM2G051943_P01	GRMZM2G034598_P01	Endochitinase A; Defense against chitin-containing fungal pathogens; Belongs to the glycosyl hydrolase 19 family. Chitinase class I subfamily	Uncharacterized protein loc100281192 precursor; Beta-hexosaminidase beta chain	0.79
Zm00001eb078730	Zm00001eb008880	GRMZM2G051943_P01	GRMZM2G134251_P01	Endochitinase A; Defense against chitin-containing fungal pathogens; Belongs to the glycosyl hydrolase 19 family. Chitinase class I subfamily	Uncharacterized protein loc100280178 precursor; Beta-hexosaminidase beta chain; Uncharacterized protein	0.88
Zm00001eb078730	Zm00001eb167340	GRMZM2G051943_P01	GRMZM2G133781_P01	Endochitinase A; Defense against chitin-containing fungal pathogens; Belongs to the glycosyl hydrolase 19 family. Chitinase class I subfamily	Uncharacterized protein loc100272870 precursor; Acidic endochitinase	0.543
Zm00001eb167340	AC211652.4_FGP003	GRMZM2G133781_P01	AC211652.4_FGP003	Uncharacterized protein loc100272870 precursor; Acidic endochitinase	Glycosyl hydrolase family protein with chitinase insertion domain; Belongs to the glycosyl hydrolase 18 family	0.514
Zm00001eb167340	GRMZM2G103668_P01	GRMZM2G133781_P01	GRMZM2G103668_P01	Uncharacterized protein loc100272870 precursor; Acidic endochitinase	annotation not available	0.482
Zm00001eb167340	GRMZM2G117405_P02	GRMZM2G133781_P01	GRMZM2G117405_P02	Uncharacterized protein loc100272870 precursor; Acidic endochitinase	Uncharacterized protein loc100277104 precursor; Beta-hexosaminidase	0.806
Zm00001eb167340	GRMZM2G121514_P01	GRMZM2G133781_P01	GRMZM2G121514_P01	Uncharacterized protein loc100272870 precursor; Acidic endochitinase	Beta-hexosaminidase 3 isoform x1; Beta-hexosaminidase	0.711
Zm00001eb167340	TIDP3459	GRMZM2G133781_P01	GRMZM2G034598_P01	Uncharacterized protein loc100272870 precursor; Acidic endochitinase	Uncharacterized protein loc100281192 precursor; Beta-hexosaminidase beta chain	0.726
Zm00001eb167340	Zm00001eb008880	GRMZM2G133781_P01	GRMZM2G134251_P01	Uncharacterized protein loc100272870 precursor; Acidic endochitinase	Uncharacterized protein loc100280178 precursor; Beta-hexosaminidase beta chain; Uncharacterized protein	0.71
Zm00001eb167340	Zm00001eb078730	GRMZM2G133781_P01	GRMZM2G051943_P01	Uncharacterized protein loc100272870 precursor; Acidic endochitinase	Endochitinase A; Defense against chitin-containing fungal pathogens; Belongs to the glycosyl hydrolase 19 family. Chitinase class I subfamily	0.543
Zm00001eb167340	Zm00001eb168350	GRMZM2G133781_P01	GRMZM2G358153_P01	Uncharacterized protein loc100272870 precursor; Acidic endochitinase	Chitinase 1; Uncharacterized protein ; Belongs to the glycosyl hydrolase 18 family	0.652
Zm00001eb167340	Zm00001eb250900	GRMZM2G133781_P01	GRMZM2G057766_P01	Uncharacterized protein loc100272870 precursor; Acidic endochitinase	Chitinase 1 ; Belongs to the glycosyl hydrolase 18 family	0.57
Zm00001eb167340	Zm00001eb272090	GRMZM2G133781_P01	GRMZM2G145461_P01	Uncharacterized protein loc100272870 precursor; Acidic endochitinase	Uncharacterized protein loc100274400 precursor; Chitinase2	0.66
Zm00001eb168350	GRMZM2G117405_P02	GRMZM2G358153_P01	GRMZM2G117405_P02	Chitinase 1; Uncharacterized protein ; Belongs to the glycosyl hydrolase 18 family	Uncharacterized protein loc100277104 precursor; Beta-hexosaminidase	0.55
Zm00001eb168350	Pco104428a	GRMZM2G358153_P01	GRMZM2G064360_P01	Chitinase 1; Uncharacterized protein ; Belongs to the glycosyl hydrolase 18 family	Uncharacterized protein loc100283208 precursor; Basic endochitinase 1	0.434
Zm00001eb168350	Zm00001eb167340	GRMZM2G358153_P01	GRMZM2G133781_P01	Chitinase 1; Uncharacterized protein ; Belongs to the glycosyl hydrolase 18 family	Uncharacterized protein loc100272870 precursor; Acidic endochitinase	0.652
Zm00001eb168350	Zm00001eb317090	GRMZM2G358153_P01	GRMZM2G168364_P01	Chitinase 1; Uncharacterized protein ; Belongs to the glycosyl hydrolase 18 family	Chitinase-like protein 1; Endochitinase A2; Uncharacterized protein	0.573
Zm00001eb168350	Zm00001eb346860	GRMZM2G358153_P01	GRMZM2G062974_P01	Chitinase 1; Uncharacterized protein ; Belongs to the glycosyl hydrolase 18 family	Uncharacterized protein loc100284192 precursor; Basic endochitinase A	0.647
Zm00001eb250900	Zm00001eb167340	GRMZM2G057766_P01	GRMZM2G133781_P01	Chitinase 1 ; Belongs to the glycosyl hydrolase 18 family	Uncharacterized protein loc100272870 precursor; Acidic endochitinase	0.57
Zm00001eb250900	Zm00001eb272090	GRMZM2G057766_P01	GRMZM2G145461_P01	Chitinase 1 ; Belongs to the glycosyl hydrolase 18 family	Uncharacterized protein loc100274400 precursor; Chitinase2	0.47
Zm00001eb250900	Zm00001eb317090	GRMZM2G057766_P01	GRMZM2G168364_P01	Chitinase 1 ; Belongs to the glycosyl hydrolase 18 family	Chitinase-like protein 1; Endochitinase A2; Uncharacterized protein	0.573
Zm00001eb250900	Zm00001eb346860	GRMZM2G057766_P01	GRMZM2G062974_P01	Chitinase 1 ; Belongs to the glycosyl hydrolase 18 family	Uncharacterized protein loc100284192 precursor; Basic endochitinase A	0.563
Zm00001eb250900	Zm00001eb354540	GRMZM2G057766_P01	GRMZM2G083292_P01	Chitinase 1 ; Belongs to the glycosyl hydrolase 18 family	Basic endochitinase B	0.64
Zm00001eb272090	AC211652.4_FGP003	GRMZM2G145461_P01	AC211652.4_FGP003	Uncharacterized protein loc100274400 precursor; Chitinase2	Glycosyl hydrolase family protein with chitinase insertion domain; Belongs to the glycosyl hydrolase 18 family	0.61
Zm00001eb272090	Chn1	GRMZM2G145461_P01	GRMZM2G453805_P01	Uncharacterized protein loc100274400 precursor; Chitinase2	Chitinase chem 5 precursor; Chitinase chem5; Belongs to the glycosyl hydrolase 18 family	0.595
Zm00001eb272090	GRMZM2G117405_P02	GRMZM2G145461_P01	GRMZM2G117405_P02	Uncharacterized protein loc100274400 precursor; Chitinase2	Uncharacterized protein loc100277104 precursor; Beta-hexosaminidase	0.817
Zm00001eb272090	GRMZM2G121514_P01	GRMZM2G145461_P01	GRMZM2G121514_P01	Uncharacterized protein loc100274400 precursor; Chitinase2	Beta-hexosaminidase 3 isoform x1; Beta-hexosaminidase	0.828
Zm00001eb272090	TIDP3459	GRMZM2G145461_P01	GRMZM2G034598_P01	Uncharacterized protein loc100274400 precursor; Chitinase2	Uncharacterized protein loc100281192 precursor; Beta-hexosaminidase beta chain	0.828
Zm00001eb272090	Zm00001eb008880	GRMZM2G145461_P01	GRMZM2G134251_P01	Uncharacterized protein loc100274400 precursor; Chitinase2	Uncharacterized protein loc100280178 precursor; Beta-hexosaminidase beta chain; Uncharacterized protein	0.828
Zm00001eb272090	Zm00001eb167340	GRMZM2G145461_P01	GRMZM2G133781_P01	Uncharacterized protein loc100274400 precursor; Chitinase2	Uncharacterized protein loc100272870 precursor; Acidic endochitinase	0.66
Zm00001eb272090	Zm00001eb250900	GRMZM2G145461_P01	GRMZM2G057766_P01	Uncharacterized protein loc100274400 precursor; Chitinase2	Chitinase 1 ; Belongs to the glycosyl hydrolase 18 family	0.47
Zm00001eb317090	AC211652.4_FGP003	GRMZM2G168364_P01	AC211652.4_FGP003	Chitinase-like protein 1; Endochitinase A2; Uncharacterized protein	Glycosyl hydrolase family protein with chitinase insertion domain; Belongs to the glycosyl hydrolase 18 family	0.479
Zm00001eb317090	CesA-1	GRMZM2G168364_P01	GRMZM2G112336_P01	Chitinase-like protein 1; Endochitinase A2; Uncharacterized protein	Cellulose synthase1 ; Belongs to the glycosyltransferase 2 family. Plant cellulose synthase subfamily	0.93
Zm00001eb317090	CesA-9	GRMZM2G168364_P01	GRMZM2G018241_P01	Chitinase-like protein 1; Endochitinase A2; Uncharacterized protein	Cellulose synthase-9 ; Belongs to the glycosyltransferase 2 family. Plant cellulose synthase subfamily	0.958
Zm00001eb317090	Cesa3	GRMZM2G168364_P01	GRMZM2G039454_P01	Chitinase-like protein 1; Endochitinase A2; Uncharacterized protein	Cellulose synthase-3 ; Belongs to the glycosyltransferase 2 family. Plant cellulose synthase subfamily	0.89
Zm00001eb317090	Chn1	GRMZM2G168364_P01	GRMZM2G453805_P01	Chitinase-like protein 1; Endochitinase A2; Uncharacterized protein	Chitinase chem 5 precursor; Chitinase chem5; Belongs to the glycosyl hydrolase 18 family	0.578
Zm00001eb317090	GRMZM2G027862_P01	GRMZM2G168364_P01	GRMZM2G027862_P01	Chitinase-like protein 1; Endochitinase A2; Uncharacterized protein	Uncharacterized protein; Binding	0.86
Zm00001eb317090	GRMZM2G055795_P03	GRMZM2G168364_P01	GRMZM2G055795_P03	Chitinase-like protein 1; Endochitinase A2; Uncharacterized protein	Cellulose synthase catalytic subunit 11 ; Belongs to the glycosyltransferase 2 family	0.636
Zm00001eb317090	GRMZM2G082580_P01	GRMZM2G168364_P01	GRMZM2G082580_P01	Chitinase-like protein 1; Endochitinase A2; Uncharacterized protein	Belongs to the glycosyltransferase 2 family. Plant cellulose synthase subfamily	0.672
Zm00001eb317090	GRMZM2G099207_P01	GRMZM2G168364_P01	GRMZM2G099207_P01	Chitinase-like protein 1; Endochitinase A2; Uncharacterized protein	Uncharacterized protein loc100383792; Calcium ion binding	0.902
Zm00001eb317090	GRMZM2G104092_P01	GRMZM2G168364_P01	GRMZM2G104092_P01	Chitinase-like protein 1; Endochitinase A2; Uncharacterized protein	Cellulose synthase A catalytic subunit 1 [UDP-forming]; Belongs to the glycosyltransferase 2 family	0.896
Zm00001eb317090	GRMZM2G111642_P01	GRMZM2G168364_P01	GRMZM2G111642_P01	Chitinase-like protein 1; Endochitinase A2; Uncharacterized protein	Cellulose synthase-5 ; Belongs to the glycosyltransferase 2 family. Plant cellulose synthase subfamily	0.927
Zm00001eb317090	GRMZM2G113137_P01	GRMZM2G168364_P01	GRMZM2G113137_P01	Chitinase-like protein 1; Endochitinase A2; Uncharacterized protein	Cellulose synthase-6 ; Belongs to the glycosyltransferase 2 family. Plant cellulose synthase subfamily	0.437
Zm00001eb317090	GRMZM2G117405_P02	GRMZM2G168364_P01	GRMZM2G117405_P02	Chitinase-like protein 1; Endochitinase A2; Uncharacterized protein	Uncharacterized protein loc100277104 precursor; Beta-hexosaminidase	0.645
Zm00001eb317090	GRMZM2G121514_P01	GRMZM2G168364_P01	GRMZM2G121514_P01	Chitinase-like protein 1; Endochitinase A2; Uncharacterized protein	Beta-hexosaminidase 3 isoform x1; Beta-hexosaminidase	0.703
Zm00001eb317090	GRMZM2G147422_P01	GRMZM2G168364_P01	GRMZM2G147422_P01	Chitinase-like protein 1; Endochitinase A2; Uncharacterized protein	Uncharacterized protein loc100279256; Endoglucanase 2; Belongs to the glycosyl hydrolase 9 (cellulase E) family	0.944
Zm00001eb317090	GRMZM2G150404_P01	GRMZM2G168364_P01	GRMZM2G150404_P01	Chitinase-like protein 1; Endochitinase A2; Uncharacterized protein	annotation not available	0.917
Zm00001eb317090	GRMZM2G424832_P01	GRMZM2G168364_P01	GRMZM2G424832_P01	Chitinase-like protein 1; Endochitinase A2; Uncharacterized protein	Cellulose synthase-4 ; Belongs to the glycosyltransferase 2 family. Plant cellulose synthase subfamily	0.934
Zm00001eb317090	GRMZM2G553687_P01	GRMZM2G168364_P01	GRMZM2G553687_P01	Chitinase-like protein 1; Endochitinase A2; Uncharacterized protein	Protein cellulose synthase interactive 1 isoform x1; Putative ARM repeat-containing protein containing family protein	0.86
Zm00001eb317090	TIDP3459	GRMZM2G168364_P01	GRMZM2G034598_P01	Chitinase-like protein 1; Endochitinase A2; Uncharacterized protein	Uncharacterized protein loc100281192 precursor; Beta-hexosaminidase beta chain	0.645
Zm00001eb317090	Zm00001eb008880	GRMZM2G168364_P01	GRMZM2G134251_P01	Chitinase-like protein 1; Endochitinase A2; Uncharacterized protein	Uncharacterized protein loc100280178 precursor; Beta-hexosaminidase beta chain; Uncharacterized protein	0.669
Zm00001eb317090	Zm00001eb047940	GRMZM2G168364_P01	GRMZM2G057093_P01	Chitinase-like protein 1; Endochitinase A2; Uncharacterized protein	Chitinase 2; Belongs to the glycosyl hydrolase 18 family	0.573
Zm00001eb317090	Zm00001eb168350	GRMZM2G168364_P01	GRMZM2G358153_P01	Chitinase-like protein 1; Endochitinase A2; Uncharacterized protein	Chitinase 1; Uncharacterized protein ; Belongs to the glycosyl hydrolase 18 family	0.573
Zm00001eb317090	Zm00001eb250900	GRMZM2G168364_P01	GRMZM2G057766_P01	Chitinase-like protein 1; Endochitinase A2; Uncharacterized protein	Chitinase 1 ; Belongs to the glycosyl hydrolase 18 family	0.573
Zm00001eb317090	bk2	GRMZM2G168364_P01	GRMZM2G109326_P01	Chitinase-like protein 1; Endochitinase A2; Uncharacterized protein	COBRA-like protein 4; Brittle stalk-2; Brittle stalk-2COBRA-like protein 4; COBRA-like protein 4; Uncharacterized protein	0.916
Zm00001eb317090	cesa13	GRMZM2G168364_P01	GRMZM2G037413_P03	Chitinase-like protein 1; Endochitinase A2; Uncharacterized protein	Cellulose synthase catalytic subunit 11	0.818
Zm00001eb317090	cesa2	GRMZM2G168364_P01	GRMZM2G027723_P01	Chitinase-like protein 1; Endochitinase A2; Uncharacterized protein	Cellulose synthase-2; Cellulose synthase2 ; Belongs to the glycosyltransferase 2 family. Plant cellulose synthase subfamily	0.949
Zm00001eb317090	cesa7	GRMZM2G168364_P01	GRMZM2G025231_P02	Chitinase-like protein 1; Endochitinase A2; Uncharacterized protein	Cellulose synthase-7 ; Belongs to the glycosyltransferase 2 family. Plant cellulose synthase subfamily	0.539
Zm00001eb317090	cesa8	GRMZM2G168364_P01	GRMZM2G177631_P01	Chitinase-like protein 1; Endochitinase A2; Uncharacterized protein	Cellulose synthase-8 ; Belongs to the glycosyltransferase 2 family. Plant cellulose synthase subfamily	0.698
Zm00001eb317090	cl51673_1	GRMZM2G168364_P01	GRMZM2G075775_P01	Chitinase-like protein 1; Endochitinase A2; Uncharacterized protein	Uncharacterized protein loc100276332 precursor; Ferredoxin-related	0.916
Zm00001eb317090	gpm617	GRMZM2G168364_P01	GRMZM2G110735_P01	Chitinase-like protein 1; Endochitinase A2; Uncharacterized protein	Uncharacterized protein loc100274698; Endoglucanase	0.895
Zm00001eb346860	AC211652.4_FGP003	GRMZM2G062974_P01	AC211652.4_FGP003	Uncharacterized protein loc100284192 precursor; Basic endochitinase A	Glycosyl hydrolase family protein with chitinase insertion domain; Belongs to the glycosyl hydrolase 18 family	0.583
Zm00001eb346860	Chn1	GRMZM2G062974_P01	GRMZM2G453805_P01	Uncharacterized protein loc100284192 precursor; Basic endochitinase A	Chitinase chem 5 precursor; Chitinase chem5; Belongs to the glycosyl hydrolase 18 family	0.737
Zm00001eb346860	GRMZM2G117405_P02	GRMZM2G062974_P01	GRMZM2G117405_P02	Uncharacterized protein loc100284192 precursor; Basic endochitinase A	Uncharacterized protein loc100277104 precursor; Beta-hexosaminidase	0.88
Zm00001eb346860	GRMZM2G121514_P01	GRMZM2G062974_P01	GRMZM2G121514_P01	Uncharacterized protein loc100284192 precursor; Basic endochitinase A	Beta-hexosaminidase 3 isoform x1; Beta-hexosaminidase	0.816
Zm00001eb346860	TIDP3459	GRMZM2G062974_P01	GRMZM2G034598_P01	Uncharacterized protein loc100284192 precursor; Basic endochitinase A	Uncharacterized protein loc100281192 precursor; Beta-hexosaminidase beta chain	0.817
Zm00001eb346860	Zm00001eb008880	GRMZM2G062974_P01	GRMZM2G134251_P01	Uncharacterized protein loc100284192 precursor; Basic endochitinase A	Uncharacterized protein loc100280178 precursor; Beta-hexosaminidase beta chain; Uncharacterized protein	0.897
Zm00001eb346860	Zm00001eb168350	GRMZM2G062974_P01	GRMZM2G358153_P01	Uncharacterized protein loc100284192 precursor; Basic endochitinase A	Chitinase 1; Uncharacterized protein ; Belongs to the glycosyl hydrolase 18 family	0.647
Zm00001eb346860	Zm00001eb250900	GRMZM2G062974_P01	GRMZM2G057766_P01	Uncharacterized protein loc100284192 precursor; Basic endochitinase A	Chitinase 1 ; Belongs to the glycosyl hydrolase 18 family	0.563
Zm00001eb354540	AC211652.4_FGP003	GRMZM2G083292_P01	AC211652.4_FGP003	Basic endochitinase B	Glycosyl hydrolase family protein with chitinase insertion domain; Belongs to the glycosyl hydrolase 18 family	0.728
Zm00001eb354540	Chn1	GRMZM2G083292_P01	GRMZM2G453805_P01	Basic endochitinase B	Chitinase chem 5 precursor; Chitinase chem5; Belongs to the glycosyl hydrolase 18 family	0.449
Zm00001eb354540	GRMZM2G117405_P02	GRMZM2G083292_P01	GRMZM2G117405_P02	Basic endochitinase B	Uncharacterized protein loc100277104 precursor; Beta-hexosaminidase	0.614
Zm00001eb354540	GRMZM2G121514_P01	GRMZM2G083292_P01	GRMZM2G121514_P01	Basic endochitinase B	Beta-hexosaminidase 3 isoform x1; Beta-hexosaminidase	0.673
Zm00001eb354540	TIDP3459	GRMZM2G083292_P01	GRMZM2G034598_P01	Basic endochitinase B	Uncharacterized protein loc100281192 precursor; Beta-hexosaminidase beta chain	0.673
Zm00001eb354540	Zm00001eb008880	GRMZM2G083292_P01	GRMZM2G134251_P01	Basic endochitinase B	Uncharacterized protein loc100280178 precursor; Beta-hexosaminidase beta chain; Uncharacterized protein	0.671
Zm00001eb354540	Zm00001eb250900	GRMZM2G083292_P01	GRMZM2G057766_P01	Basic endochitinase B	Chitinase 1 ; Belongs to the glycosyl hydrolase 18 family	0.64
Zm00001eb425600	AC211652.4_FGP003	GRMZM2G005633_P02	AC211652.4_FGP003	Endochitinase b precursor; Endochitinase B; Defense against chitin-containing fungal pathogens	Glycosyl hydrolase family protein with chitinase insertion domain; Belongs to the glycosyl hydrolase 18 family	0.549
Zm00001eb425600	GRMZM2G117405_P02	GRMZM2G005633_P02	GRMZM2G117405_P02	Endochitinase b precursor; Endochitinase B; Defense against chitin-containing fungal pathogens	Uncharacterized protein loc100277104 precursor; Beta-hexosaminidase	0.788
Zm00001eb425600	GRMZM2G121514_P01	GRMZM2G005633_P02	GRMZM2G121514_P01	Endochitinase b precursor; Endochitinase B; Defense against chitin-containing fungal pathogens	Beta-hexosaminidase 3 isoform x1; Beta-hexosaminidase	0.804
Zm00001eb425600	TIDP3459	GRMZM2G005633_P02	GRMZM2G034598_P01	Endochitinase b precursor; Endochitinase B; Defense against chitin-containing fungal pathogens	Uncharacterized protein loc100281192 precursor; Beta-hexosaminidase beta chain	0.815
Zm00001eb425600	Zm00001eb008880	GRMZM2G005633_P02	GRMZM2G134251_P01	Endochitinase b precursor; Endochitinase B; Defense against chitin-containing fungal pathogens	Uncharacterized protein loc100280178 precursor; Beta-hexosaminidase beta chain; Uncharacterized protein	0.801
bk2	CesA-1	GRMZM2G109326_P01	GRMZM2G112336_P01	COBRA-like protein 4; Brittle stalk-2; Brittle stalk-2COBRA-like protein 4; COBRA-like protein 4; Uncharacterized protein	Cellulose synthase1 ; Belongs to the glycosyltransferase 2 family. Plant cellulose synthase subfamily	0.476
bk2	CesA-9	GRMZM2G109326_P01	GRMZM2G018241_P01	COBRA-like protein 4; Brittle stalk-2; Brittle stalk-2COBRA-like protein 4; COBRA-like protein 4; Uncharacterized protein	Cellulose synthase-9 ; Belongs to the glycosyltransferase 2 family. Plant cellulose synthase subfamily	0.506
bk2	Cesa3	GRMZM2G109326_P01	GRMZM2G039454_P01	COBRA-like protein 4; Brittle stalk-2; Brittle stalk-2COBRA-like protein 4; COBRA-like protein 4; Uncharacterized protein	Cellulose synthase-3 ; Belongs to the glycosyltransferase 2 family. Plant cellulose synthase subfamily	0.421
bk2	GRMZM2G055795_P03	GRMZM2G109326_P01	GRMZM2G055795_P03	COBRA-like protein 4; Brittle stalk-2; Brittle stalk-2COBRA-like protein 4; COBRA-like protein 4; Uncharacterized protein	Cellulose synthase catalytic subunit 11 ; Belongs to the glycosyltransferase 2 family	0.945
bk2	GRMZM2G099207_P01	GRMZM2G109326_P01	GRMZM2G099207_P01	COBRA-like protein 4; Brittle stalk-2; Brittle stalk-2COBRA-like protein 4; COBRA-like protein 4; Uncharacterized protein	Uncharacterized protein loc100383792; Calcium ion binding	0.55
bk2	GRMZM2G104092_P01	GRMZM2G109326_P01	GRMZM2G104092_P01	COBRA-like protein 4; Brittle stalk-2; Brittle stalk-2COBRA-like protein 4; COBRA-like protein 4; Uncharacterized protein	Cellulose synthase A catalytic subunit 1 [UDP-forming]; Belongs to the glycosyltransferase 2 family	0.476
bk2	GRMZM2G147422_P01	GRMZM2G109326_P01	GRMZM2G147422_P01	COBRA-like protein 4; Brittle stalk-2; Brittle stalk-2COBRA-like protein 4; COBRA-like protein 4; Uncharacterized protein	Uncharacterized protein loc100279256; Endoglucanase 2; Belongs to the glycosyl hydrolase 9 (cellulase E) family	0.791
bk2	GRMZM2G424832_P01	GRMZM2G109326_P01	GRMZM2G424832_P01	COBRA-like protein 4; Brittle stalk-2; Brittle stalk-2COBRA-like protein 4; COBRA-like protein 4; Uncharacterized protein	Cellulose synthase-4 ; Belongs to the glycosyltransferase 2 family. Plant cellulose synthase subfamily	0.472
bk2	Zm00001eb317090	GRMZM2G109326_P01	GRMZM2G168364_P01	COBRA-like protein 4; Brittle stalk-2; Brittle stalk-2COBRA-like protein 4; COBRA-like protein 4; Uncharacterized protein	Chitinase-like protein 1; Endochitinase A2; Uncharacterized protein	0.916
bk2	cesa13	GRMZM2G109326_P01	GRMZM2G037413_P03	COBRA-like protein 4; Brittle stalk-2; Brittle stalk-2COBRA-like protein 4; COBRA-like protein 4; Uncharacterized protein	Cellulose synthase catalytic subunit 11	0.945
bk2	cesa2	GRMZM2G109326_P01	GRMZM2G027723_P01	COBRA-like protein 4; Brittle stalk-2; Brittle stalk-2COBRA-like protein 4; COBRA-like protein 4; Uncharacterized protein	Cellulose synthase-2; Cellulose synthase2 ; Belongs to the glycosyltransferase 2 family. Plant cellulose synthase subfamily	0.476
bk2	cl51673_1	GRMZM2G109326_P01	GRMZM2G075775_P01	COBRA-like protein 4; Brittle stalk-2; Brittle stalk-2COBRA-like protein 4; COBRA-like protein 4; Uncharacterized protein	Uncharacterized protein loc100276332 precursor; Ferredoxin-related	0.611
cesa13	CesA-1	GRMZM2G037413_P03	GRMZM2G112336_P01	Cellulose synthase catalytic subunit 11	Cellulose synthase1 ; Belongs to the glycosyltransferase 2 family. Plant cellulose synthase subfamily	0.543
cesa13	CesA-9	GRMZM2G037413_P03	GRMZM2G018241_P01	Cellulose synthase catalytic subunit 11	Cellulose synthase-9 ; Belongs to the glycosyltransferase 2 family. Plant cellulose synthase subfamily	0.745
cesa13	Chn1	GRMZM2G037413_P03	GRMZM2G453805_P01	Cellulose synthase catalytic subunit 11	Chitinase chem 5 precursor; Chitinase chem5; Belongs to the glycosyl hydrolase 18 family	0.558
cesa13	GRMZM2G027862_P01	GRMZM2G037413_P03	GRMZM2G027862_P01	Cellulose synthase catalytic subunit 11	Uncharacterized protein; Binding	0.544
cesa13	GRMZM2G099207_P01	GRMZM2G037413_P03	GRMZM2G099207_P01	Cellulose synthase catalytic subunit 11	Uncharacterized protein loc100383792; Calcium ion binding	0.487
cesa13	GRMZM2G147422_P01	GRMZM2G037413_P03	GRMZM2G147422_P01	Cellulose synthase catalytic subunit 11	Uncharacterized protein loc100279256; Endoglucanase 2; Belongs to the glycosyl hydrolase 9 (cellulase E) family	0.829
cesa13	GRMZM2G553687_P01	GRMZM2G037413_P03	GRMZM2G553687_P01	Cellulose synthase catalytic subunit 11	Protein cellulose synthase interactive 1 isoform x1; Putative ARM repeat-containing protein containing family protein	0.544
cesa13	Zm00001eb317090	GRMZM2G037413_P03	GRMZM2G168364_P01	Cellulose synthase catalytic subunit 11	Chitinase-like protein 1; Endochitinase A2; Uncharacterized protein	0.818
cesa13	bk2	GRMZM2G037413_P03	GRMZM2G109326_P01	Cellulose synthase catalytic subunit 11	COBRA-like protein 4; Brittle stalk-2; Brittle stalk-2COBRA-like protein 4; COBRA-like protein 4; Uncharacterized protein	0.945
cesa13	cesa2	GRMZM2G037413_P03	GRMZM2G027723_P01	Cellulose synthase catalytic subunit 11	Cellulose synthase-2; Cellulose synthase2 ; Belongs to the glycosyltransferase 2 family. Plant cellulose synthase subfamily	0.533
cesa13	cesa7	GRMZM2G037413_P03	GRMZM2G025231_P02	Cellulose synthase catalytic subunit 11	Cellulose synthase-7 ; Belongs to the glycosyltransferase 2 family. Plant cellulose synthase subfamily	0.581
cesa13	cl51673_1	GRMZM2G037413_P03	GRMZM2G075775_P01	Cellulose synthase catalytic subunit 11	Uncharacterized protein loc100276332 precursor; Ferredoxin-related	0.452
cesa13	gpm617	GRMZM2G037413_P03	GRMZM2G110735_P01	Cellulose synthase catalytic subunit 11	Uncharacterized protein loc100274698; Endoglucanase	0.407
cesa2	CesA-1	GRMZM2G027723_P01	GRMZM2G112336_P01	Cellulose synthase-2; Cellulose synthase2 ; Belongs to the glycosyltransferase 2 family. Plant cellulose synthase subfamily	Cellulose synthase1 ; Belongs to the glycosyltransferase 2 family. Plant cellulose synthase subfamily	0.833
cesa2	CesA-9	GRMZM2G027723_P01	GRMZM2G018241_P01	Cellulose synthase-2; Cellulose synthase2 ; Belongs to the glycosyltransferase 2 family. Plant cellulose synthase subfamily	Cellulose synthase-9 ; Belongs to the glycosyltransferase 2 family. Plant cellulose synthase subfamily	0.987
cesa2	GRMZM2G027862_P01	GRMZM2G027723_P01	GRMZM2G027862_P01	Cellulose synthase-2; Cellulose synthase2 ; Belongs to the glycosyltransferase 2 family. Plant cellulose synthase subfamily	Uncharacterized protein; Binding	0.931
cesa2	GRMZM2G082580_P01	GRMZM2G027723_P01	GRMZM2G082580_P01	Cellulose synthase-2; Cellulose synthase2 ; Belongs to the glycosyltransferase 2 family. Plant cellulose synthase subfamily	Belongs to the glycosyltransferase 2 family. Plant cellulose synthase subfamily	0.936
cesa2	GRMZM2G099207_P01	GRMZM2G027723_P01	GRMZM2G099207_P01	Cellulose synthase-2; Cellulose synthase2 ; Belongs to the glycosyltransferase 2 family. Plant cellulose synthase subfamily	Uncharacterized protein loc100383792; Calcium ion binding	0.839
cesa2	GRMZM2G111642_P01	GRMZM2G027723_P01	GRMZM2G111642_P01	Cellulose synthase-2; Cellulose synthase2 ; Belongs to the glycosyltransferase 2 family. Plant cellulose synthase subfamily	Cellulose synthase-5 ; Belongs to the glycosyltransferase 2 family. Plant cellulose synthase subfamily	0.936
cesa2	GRMZM2G113137_P01	GRMZM2G027723_P01	GRMZM2G113137_P01	Cellulose synthase-2; Cellulose synthase2 ; Belongs to the glycosyltransferase 2 family. Plant cellulose synthase subfamily	Cellulose synthase-6 ; Belongs to the glycosyltransferase 2 family. Plant cellulose synthase subfamily	0.809
cesa2	GRMZM2G147422_P01	GRMZM2G027723_P01	GRMZM2G147422_P01	Cellulose synthase-2; Cellulose synthase2 ; Belongs to the glycosyltransferase 2 family. Plant cellulose synthase subfamily	Uncharacterized protein loc100279256; Endoglucanase 2; Belongs to the glycosyl hydrolase 9 (cellulase E) family	0.876
cesa2	GRMZM2G150404_P01	GRMZM2G027723_P01	GRMZM2G150404_P01	Cellulose synthase-2; Cellulose synthase2 ; Belongs to the glycosyltransferase 2 family. Plant cellulose synthase subfamily	annotation not available	0.927
cesa2	GRMZM2G164676_P02	GRMZM2G027723_P01	GRMZM2G164676_P02	Cellulose synthase-2; Cellulose synthase2 ; Belongs to the glycosyltransferase 2 family. Plant cellulose synthase subfamily	Beta-galactosidase precursor; Beta-galactosidase	0.532
cesa2	GRMZM2G424832_P01	GRMZM2G027723_P01	GRMZM2G424832_P01	Cellulose synthase-2; Cellulose synthase2 ; Belongs to the glycosyltransferase 2 family. Plant cellulose synthase subfamily	Cellulose synthase-4 ; Belongs to the glycosyltransferase 2 family. Plant cellulose synthase subfamily	0.943
cesa2	GRMZM2G553687_P01	GRMZM2G027723_P01	GRMZM2G553687_P01	Cellulose synthase-2; Cellulose synthase2 ; Belongs to the glycosyltransferase 2 family. Plant cellulose synthase subfamily	Protein cellulose synthase interactive 1 isoform x1; Putative ARM repeat-containing protein containing family protein	0.931
cesa2	Zm00001eb317090	GRMZM2G027723_P01	GRMZM2G168364_P01	Cellulose synthase-2; Cellulose synthase2 ; Belongs to the glycosyltransferase 2 family. Plant cellulose synthase subfamily	Chitinase-like protein 1; Endochitinase A2; Uncharacterized protein	0.949
cesa2	bk2	GRMZM2G027723_P01	GRMZM2G109326_P01	Cellulose synthase-2; Cellulose synthase2 ; Belongs to the glycosyltransferase 2 family. Plant cellulose synthase subfamily	COBRA-like protein 4; Brittle stalk-2; Brittle stalk-2COBRA-like protein 4; COBRA-like protein 4; Uncharacterized protein	0.476
cesa2	cesa13	GRMZM2G027723_P01	GRMZM2G037413_P03	Cellulose synthase-2; Cellulose synthase2 ; Belongs to the glycosyltransferase 2 family. Plant cellulose synthase subfamily	Cellulose synthase catalytic subunit 11	0.533
cesa2	cesa7	GRMZM2G027723_P01	GRMZM2G025231_P02	Cellulose synthase-2; Cellulose synthase2 ; Belongs to the glycosyltransferase 2 family. Plant cellulose synthase subfamily	Cellulose synthase-7 ; Belongs to the glycosyltransferase 2 family. Plant cellulose synthase subfamily	0.941
cesa2	cesa8	GRMZM2G027723_P01	GRMZM2G177631_P01	Cellulose synthase-2; Cellulose synthase2 ; Belongs to the glycosyltransferase 2 family. Plant cellulose synthase subfamily	Cellulose synthase-8 ; Belongs to the glycosyltransferase 2 family. Plant cellulose synthase subfamily	0.958
cesa2	cl51673_1	GRMZM2G027723_P01	GRMZM2G075775_P01	Cellulose synthase-2; Cellulose synthase2 ; Belongs to the glycosyltransferase 2 family. Plant cellulose synthase subfamily	Uncharacterized protein loc100276332 precursor; Ferredoxin-related	0.869
cesa2	gpm617	GRMZM2G027723_P01	GRMZM2G110735_P01	Cellulose synthase-2; Cellulose synthase2 ; Belongs to the glycosyltransferase 2 family. Plant cellulose synthase subfamily	Uncharacterized protein loc100274698; Endoglucanase	0.822
cesa7	CesA-1	GRMZM2G025231_P02	GRMZM2G112336_P01	Cellulose synthase-7 ; Belongs to the glycosyltransferase 2 family. Plant cellulose synthase subfamily	Cellulose synthase1 ; Belongs to the glycosyltransferase 2 family. Plant cellulose synthase subfamily	0.941
cesa7	CesA-9	GRMZM2G025231_P02	GRMZM2G018241_P01	Cellulose synthase-7 ; Belongs to the glycosyltransferase 2 family. Plant cellulose synthase subfamily	Cellulose synthase-9 ; Belongs to the glycosyltransferase 2 family. Plant cellulose synthase subfamily	0.934
cesa7	Cesa3	GRMZM2G025231_P02	GRMZM2G039454_P01	Cellulose synthase-7 ; Belongs to the glycosyltransferase 2 family. Plant cellulose synthase subfamily	Cellulose synthase-3 ; Belongs to the glycosyltransferase 2 family. Plant cellulose synthase subfamily	0.666
cesa7	GRMZM2G027862_P01	GRMZM2G025231_P02	GRMZM2G027862_P01	Cellulose synthase-7 ; Belongs to the glycosyltransferase 2 family. Plant cellulose synthase subfamily	Uncharacterized protein; Binding	0.632
cesa7	GRMZM2G104092_P01	GRMZM2G025231_P02	GRMZM2G104092_P01	Cellulose synthase-7 ; Belongs to the glycosyltransferase 2 family. Plant cellulose synthase subfamily	Cellulose synthase A catalytic subunit 1 [UDP-forming]; Belongs to the glycosyltransferase 2 family	0.66
cesa7	GRMZM2G111642_P01	GRMZM2G025231_P02	GRMZM2G111642_P01	Cellulose synthase-7 ; Belongs to the glycosyltransferase 2 family. Plant cellulose synthase subfamily	Cellulose synthase-5 ; Belongs to the glycosyltransferase 2 family. Plant cellulose synthase subfamily	0.682
cesa7	GRMZM2G113137_P01	GRMZM2G025231_P02	GRMZM2G113137_P01	Cellulose synthase-7 ; Belongs to the glycosyltransferase 2 family. Plant cellulose synthase subfamily	Cellulose synthase-6 ; Belongs to the glycosyltransferase 2 family. Plant cellulose synthase subfamily	0.422
cesa7	GRMZM2G147422_P01	GRMZM2G025231_P02	GRMZM2G147422_P01	Cellulose synthase-7 ; Belongs to the glycosyltransferase 2 family. Plant cellulose synthase subfamily	Uncharacterized protein loc100279256; Endoglucanase 2; Belongs to the glycosyl hydrolase 9 (cellulase E) family	0.818
cesa7	GRMZM2G150404_P01	GRMZM2G025231_P02	GRMZM2G150404_P01	Cellulose synthase-7 ; Belongs to the glycosyltransferase 2 family. Plant cellulose synthase subfamily	annotation not available	0.62
cesa7	GRMZM2G424832_P01	GRMZM2G025231_P02	GRMZM2G424832_P01	Cellulose synthase-7 ; Belongs to the glycosyltransferase 2 family. Plant cellulose synthase subfamily	Cellulose synthase-4 ; Belongs to the glycosyltransferase 2 family. Plant cellulose synthase subfamily	0.703
cesa7	GRMZM2G553687_P01	GRMZM2G025231_P02	GRMZM2G553687_P01	Cellulose synthase-7 ; Belongs to the glycosyltransferase 2 family. Plant cellulose synthase subfamily	Protein cellulose synthase interactive 1 isoform x1; Putative ARM repeat-containing protein containing family protein	0.632
cesa7	Zm00001eb317090	GRMZM2G025231_P02	GRMZM2G168364_P01	Cellulose synthase-7 ; Belongs to the glycosyltransferase 2 family. Plant cellulose synthase subfamily	Chitinase-like protein 1; Endochitinase A2; Uncharacterized protein	0.539
cesa7	cesa13	GRMZM2G025231_P02	GRMZM2G037413_P03	Cellulose synthase-7 ; Belongs to the glycosyltransferase 2 family. Plant cellulose synthase subfamily	Cellulose synthase catalytic subunit 11	0.581
cesa7	cesa2	GRMZM2G025231_P02	GRMZM2G027723_P01	Cellulose synthase-7 ; Belongs to the glycosyltransferase 2 family. Plant cellulose synthase subfamily	Cellulose synthase-2; Cellulose synthase2 ; Belongs to the glycosyltransferase 2 family. Plant cellulose synthase subfamily	0.941
cesa7	cesa8	GRMZM2G025231_P02	GRMZM2G177631_P01	Cellulose synthase-7 ; Belongs to the glycosyltransferase 2 family. Plant cellulose synthase subfamily	Cellulose synthase-8 ; Belongs to the glycosyltransferase 2 family. Plant cellulose synthase subfamily	0.558
cesa7	cl51673_1	GRMZM2G025231_P02	GRMZM2G075775_P01	Cellulose synthase-7 ; Belongs to the glycosyltransferase 2 family. Plant cellulose synthase subfamily	Uncharacterized protein loc100276332 precursor; Ferredoxin-related	0.817
cesa7	gpm617	GRMZM2G025231_P02	GRMZM2G110735_P01	Cellulose synthase-7 ; Belongs to the glycosyltransferase 2 family. Plant cellulose synthase subfamily	Uncharacterized protein loc100274698; Endoglucanase	0.832
cesa8	CesA-1	GRMZM2G177631_P01	GRMZM2G112336_P01	Cellulose synthase-8 ; Belongs to the glycosyltransferase 2 family. Plant cellulose synthase subfamily	Cellulose synthase1 ; Belongs to the glycosyltransferase 2 family. Plant cellulose synthase subfamily	0.969
cesa8	CesA-9	GRMZM2G177631_P01	GRMZM2G018241_P01	Cellulose synthase-8 ; Belongs to the glycosyltransferase 2 family. Plant cellulose synthase subfamily	Cellulose synthase-9 ; Belongs to the glycosyltransferase 2 family. Plant cellulose synthase subfamily	0.833
cesa8	Cesa3	GRMZM2G177631_P01	GRMZM2G039454_P01	Cellulose synthase-8 ; Belongs to the glycosyltransferase 2 family. Plant cellulose synthase subfamily	Cellulose synthase-3 ; Belongs to the glycosyltransferase 2 family. Plant cellulose synthase subfamily	0.93
cesa8	GRMZM2G027862_P01	GRMZM2G177631_P01	GRMZM2G027862_P01	Cellulose synthase-8 ; Belongs to the glycosyltransferase 2 family. Plant cellulose synthase subfamily	Uncharacterized protein; Binding	0.831
cesa8	GRMZM2G099207_P01	GRMZM2G177631_P01	GRMZM2G099207_P01	Cellulose synthase-8 ; Belongs to the glycosyltransferase 2 family. Plant cellulose synthase subfamily	Uncharacterized protein loc100383792; Calcium ion binding	0.447
cesa8	GRMZM2G104092_P01	GRMZM2G177631_P01	GRMZM2G104092_P01	Cellulose synthase-8 ; Belongs to the glycosyltransferase 2 family. Plant cellulose synthase subfamily	Cellulose synthase A catalytic subunit 1 [UDP-forming]; Belongs to the glycosyltransferase 2 family	0.936
cesa8	GRMZM2G111642_P01	GRMZM2G177631_P01	GRMZM2G111642_P01	Cellulose synthase-8 ; Belongs to the glycosyltransferase 2 family. Plant cellulose synthase subfamily	Cellulose synthase-5 ; Belongs to the glycosyltransferase 2 family. Plant cellulose synthase subfamily	0.69
cesa8	GRMZM2G147422_P01	GRMZM2G177631_P01	GRMZM2G147422_P01	Cellulose synthase-8 ; Belongs to the glycosyltransferase 2 family. Plant cellulose synthase subfamily	Uncharacterized protein loc100279256; Endoglucanase 2; Belongs to the glycosyl hydrolase 9 (cellulase E) family	0.895
cesa8	GRMZM2G150404_P01	GRMZM2G177631_P01	GRMZM2G150404_P01	Cellulose synthase-8 ; Belongs to the glycosyltransferase 2 family. Plant cellulose synthase subfamily	annotation not available	0.695
cesa8	GRMZM2G424832_P01	GRMZM2G177631_P01	GRMZM2G424832_P01	Cellulose synthase-8 ; Belongs to the glycosyltransferase 2 family. Plant cellulose synthase subfamily	Cellulose synthase-4 ; Belongs to the glycosyltransferase 2 family. Plant cellulose synthase subfamily	0.743
cesa8	GRMZM2G553687_P01	GRMZM2G177631_P01	GRMZM2G553687_P01	Cellulose synthase-8 ; Belongs to the glycosyltransferase 2 family. Plant cellulose synthase subfamily	Protein cellulose synthase interactive 1 isoform x1; Putative ARM repeat-containing protein containing family protein	0.831
cesa8	Zm00001eb317090	GRMZM2G177631_P01	GRMZM2G168364_P01	Cellulose synthase-8 ; Belongs to the glycosyltransferase 2 family. Plant cellulose synthase subfamily	Chitinase-like protein 1; Endochitinase A2; Uncharacterized protein	0.698
cesa8	cesa2	GRMZM2G177631_P01	GRMZM2G027723_P01	Cellulose synthase-8 ; Belongs to the glycosyltransferase 2 family. Plant cellulose synthase subfamily	Cellulose synthase-2; Cellulose synthase2 ; Belongs to the glycosyltransferase 2 family. Plant cellulose synthase subfamily	0.958
cesa8	cesa7	GRMZM2G177631_P01	GRMZM2G025231_P02	Cellulose synthase-8 ; Belongs to the glycosyltransferase 2 family. Plant cellulose synthase subfamily	Cellulose synthase-7 ; Belongs to the glycosyltransferase 2 family. Plant cellulose synthase subfamily	0.558
cesa8	cl51673_1	GRMZM2G177631_P01	GRMZM2G075775_P01	Cellulose synthase-8 ; Belongs to the glycosyltransferase 2 family. Plant cellulose synthase subfamily	Uncharacterized protein loc100276332 precursor; Ferredoxin-related	0.876
cl51673_1	CesA-1	GRMZM2G075775_P01	GRMZM2G112336_P01	Uncharacterized protein loc100276332 precursor; Ferredoxin-related	Cellulose synthase1 ; Belongs to the glycosyltransferase 2 family. Plant cellulose synthase subfamily	0.869
cl51673_1	CesA-9	GRMZM2G075775_P01	GRMZM2G018241_P01	Uncharacterized protein loc100276332 precursor; Ferredoxin-related	Cellulose synthase-9 ; Belongs to the glycosyltransferase 2 family. Plant cellulose synthase subfamily	0.844
cl51673_1	GRMZM2G027862_P01	GRMZM2G075775_P01	GRMZM2G027862_P01	Uncharacterized protein loc100276332 precursor; Ferredoxin-related	Uncharacterized protein; Binding	0.807
cl51673_1	GRMZM2G082580_P01	GRMZM2G075775_P01	GRMZM2G082580_P01	Uncharacterized protein loc100276332 precursor; Ferredoxin-related	Belongs to the glycosyltransferase 2 family. Plant cellulose synthase subfamily	0.823
cl51673_1	GRMZM2G099207_P01	GRMZM2G075775_P01	GRMZM2G099207_P01	Uncharacterized protein loc100276332 precursor; Ferredoxin-related	Uncharacterized protein loc100383792; Calcium ion binding	0.84
cl51673_1	GRMZM2G121514_P01	GRMZM2G075775_P01	GRMZM2G121514_P01	Uncharacterized protein loc100276332 precursor; Ferredoxin-related	Beta-hexosaminidase 3 isoform x1; Beta-hexosaminidase	0.41
cl51673_1	GRMZM2G147422_P01	GRMZM2G075775_P01	GRMZM2G147422_P01	Uncharacterized protein loc100276332 precursor; Ferredoxin-related	Uncharacterized protein loc100279256; Endoglucanase 2; Belongs to the glycosyl hydrolase 9 (cellulase E) family	0.869
cl51673_1	GRMZM2G553687_P01	GRMZM2G075775_P01	GRMZM2G553687_P01	Uncharacterized protein loc100276332 precursor; Ferredoxin-related	Protein cellulose synthase interactive 1 isoform x1; Putative ARM repeat-containing protein containing family protein	0.807
cl51673_1	Zm00001eb317090	GRMZM2G075775_P01	GRMZM2G168364_P01	Uncharacterized protein loc100276332 precursor; Ferredoxin-related	Chitinase-like protein 1; Endochitinase A2; Uncharacterized protein	0.916
cl51673_1	bk2	GRMZM2G075775_P01	GRMZM2G109326_P01	Uncharacterized protein loc100276332 precursor; Ferredoxin-related	COBRA-like protein 4; Brittle stalk-2; Brittle stalk-2COBRA-like protein 4; COBRA-like protein 4; Uncharacterized protein	0.611
cl51673_1	cesa13	GRMZM2G075775_P01	GRMZM2G037413_P03	Uncharacterized protein loc100276332 precursor; Ferredoxin-related	Cellulose synthase catalytic subunit 11	0.452
cl51673_1	cesa2	GRMZM2G075775_P01	GRMZM2G027723_P01	Uncharacterized protein loc100276332 precursor; Ferredoxin-related	Cellulose synthase-2; Cellulose synthase2 ; Belongs to the glycosyltransferase 2 family. Plant cellulose synthase subfamily	0.869
cl51673_1	cesa7	GRMZM2G075775_P01	GRMZM2G025231_P02	Uncharacterized protein loc100276332 precursor; Ferredoxin-related	Cellulose synthase-7 ; Belongs to the glycosyltransferase 2 family. Plant cellulose synthase subfamily	0.817
cl51673_1	cesa8	GRMZM2G075775_P01	GRMZM2G177631_P01	Uncharacterized protein loc100276332 precursor; Ferredoxin-related	Cellulose synthase-8 ; Belongs to the glycosyltransferase 2 family. Plant cellulose synthase subfamily	0.876
cl51673_1	gpm617	GRMZM2G075775_P01	GRMZM2G110735_P01	Uncharacterized protein loc100276332 precursor; Ferredoxin-related	Uncharacterized protein loc100274698; Endoglucanase	0.649
gpm617	CesA-1	GRMZM2G110735_P01	GRMZM2G112336_P01	Uncharacterized protein loc100274698; Endoglucanase	Cellulose synthase1 ; Belongs to the glycosyltransferase 2 family. Plant cellulose synthase subfamily	0.863
gpm617	CesA-9	GRMZM2G110735_P01	GRMZM2G018241_P01	Uncharacterized protein loc100274698; Endoglucanase	Cellulose synthase-9 ; Belongs to the glycosyltransferase 2 family. Plant cellulose synthase subfamily	0.86
gpm617	GRMZM2G027862_P01	GRMZM2G110735_P01	GRMZM2G027862_P01	Uncharacterized protein loc100274698; Endoglucanase	Uncharacterized protein; Binding	0.536
gpm617	GRMZM2G113137_P01	GRMZM2G110735_P01	GRMZM2G113137_P01	Uncharacterized protein loc100274698; Endoglucanase	Cellulose synthase-6 ; Belongs to the glycosyltransferase 2 family. Plant cellulose synthase subfamily	0.533
gpm617	GRMZM2G147422_P01	GRMZM2G110735_P01	GRMZM2G147422_P01	Uncharacterized protein loc100274698; Endoglucanase	Uncharacterized protein loc100279256; Endoglucanase 2; Belongs to the glycosyl hydrolase 9 (cellulase E) family	0.846
gpm617	GRMZM2G553687_P01	GRMZM2G110735_P01	GRMZM2G553687_P01	Uncharacterized protein loc100274698; Endoglucanase	Protein cellulose synthase interactive 1 isoform x1; Putative ARM repeat-containing protein containing family protein	0.536
gpm617	Zm00001eb317090	GRMZM2G110735_P01	GRMZM2G168364_P01	Uncharacterized protein loc100274698; Endoglucanase	Chitinase-like protein 1; Endochitinase A2; Uncharacterized protein	0.895
gpm617	cesa13	GRMZM2G110735_P01	GRMZM2G037413_P03	Uncharacterized protein loc100274698; Endoglucanase	Cellulose synthase catalytic subunit 11	0.407
gpm617	cesa2	GRMZM2G110735_P01	GRMZM2G027723_P01	Uncharacterized protein loc100274698; Endoglucanase	Cellulose synthase-2; Cellulose synthase2 ; Belongs to the glycosyltransferase 2 family. Plant cellulose synthase subfamily	0.822
gpm617	cesa7	GRMZM2G110735_P01	GRMZM2G025231_P02	Uncharacterized protein loc100274698; Endoglucanase	Cellulose synthase-7 ; Belongs to the glycosyltransferase 2 family. Plant cellulose synthase subfamily	0.832
gpm617	cl51673_1	GRMZM2G110735_P01	GRMZM2G075775_P01	Uncharacterized protein loc100274698; Endoglucanase	Uncharacterized protein loc100276332 precursor; Ferredoxin-related	0.649
